# Supplementary material for: 2-Butyl-1,3-diphenyl-2,3-dihydro-1H-naphtho[1,2-e][1,3]oxazine
Source: Acta Crystallogr Sect E Struct Rep Online. 2008 Sep 20;64(Pt 10):o1972. doi: 10.1107/S1600536808029383 (PMC2959405; doi:10.1107/S1600536808029383)
Supplement: Supplementary file 1 [file e-64-o1972-sup1.cif]

##############################################################################
###                                                                        ###
###        Electronic paper (Acta Crystallographica Section E)             ###
###                                                                        ###
##############################################################################
#                                                                            #
# This CIF contains the data in a paper accepted for publication in Acta     #
# Crystallographica Section E. It conforms to the requirements of Notes      #
# for Authors for Section E, and has been peer reviewed under the auspices   #
# of the IUCr Commission on Journals.                                        #
#                                                                            #
# Full details of the Crystallographic Information File format               #
# are given in the paper "The Crystallographic Information File (CIF):       #
# a New Standard Archive File for Crystallography" by S. R. Hall, F. H.      #
# Allen and I. D. Brown [Acta Cryst. (1991), A47, 655-685].                  #
#                                                                            #
# The current version of the core CIF dictionary is obtainable from          #
# ftp://ftp.iucr.org/pub/cif_core.dic. The current version number is 2.4.    #
#                                                                            #
# Software is freely available for graphical display of the structure(s) in  #
# this CIF.  For information consult the CIF home page http://www.iucr.org/  #
# cif/home.html                                                              #
#                                                                            #
# This file may be used for bona fide research purposes within the           #
# scientific community so long as proper attribution is given to the journal # 
# article from which it was obtained.                                        #
#                                                                            #
##############################################################################
                                             
data_I
_audit_creation_method     SHELXL97
_chemical_name_systematic
;
2-Butyl-1,3-diphenyl-2,3-dihydro-1<i>H</i>-naphtho[1,2-<i>e</i>][1,3]oxazine
;
_chemical_name_common     ?
_chemical_formula_moiety     'C28 H27 N O'
_chemical_formula_sum     'C28 H27 N O'
_chemical_formula_iupac     'C28 H27 N O'
_chemical_formula_weight     393.51
_chemical_melting_point     ?
_symmetry_cell_setting     triclinic
_symmetry_space_group_name_H-M     'P -1'
_symmetry_space_group_name_Hall     '-P 1'
loop_
    _symmetry_equiv_pos_as_xyz
    'x, y, z'
    '-x, -y, -z'
_cell_length_a     8.8959(15)
_cell_length_b     10.7589(16)
_cell_length_c     11.8401(18)
_cell_angle_alpha     96.2190(10)
_cell_angle_beta     98.366(2)
_cell_angle_gamma     97.274(2)
_cell_volume     1102.8(3)
_cell_formula_units_Z     2
_cell_measurement_reflns_used     2254
_cell_measurement_theta_min     2.3386
_cell_measurement_theta_max     27.4719
_cell_measurement_temperature     293(2)
_exptl_crystal_description     prism
_exptl_crystal_colour     colourless
_exptl_crystal_size_max     0.20
_exptl_crystal_size_mid     0.18
_exptl_crystal_size_min     0.15
_exptl_crystal_density_diffrn     1.185
_exptl_crystal_density_meas     ?
_exptl_crystal_density_method     'not measured'
_exptl_crystal_F_000     420
_exptl_absorpt_coefficient_mu     0.071
_exptl_absorpt_correction_type     multi-scan
_exptl_absorpt_process_details     '(CrystalClear; Rigaku, 2005)'
_exptl_absorpt_correction_T_min     0.9654
_exptl_absorpt_correction_T_max     0.9768
_exptl_special_details
;
;
_diffrn_ambient_temperature     293(2)
_diffrn_radiation_type     MoK\a
_diffrn_radiation_wavelength     0.71073
_diffrn_radiation_source     'fine-focus sealed tube'
_diffrn_radiation_monochromator     graphite
_diffrn_measurement_device_type     'Rigaku SCXmini'
_diffrn_measurement_method     '\w scan'
_diffrn_detector_area_resol_mean     13.6612
_diffrn_reflns_number     10108
_diffrn_reflns_av_R_equivalents     0.0412
_diffrn_reflns_av_sigmaI/netI     0.0635
_diffrn_reflns_theta_min     2.34
_diffrn_reflns_theta_max     26.00
_diffrn_reflns_theta_full     26.00
_diffrn_measured_fraction_theta_max     0.993
_diffrn_measured_fraction_theta_full     0.993
_diffrn_reflns_limit_h_min     -10
_diffrn_reflns_limit_h_max     10
_diffrn_reflns_limit_k_min     -13
_diffrn_reflns_limit_k_max     13
_diffrn_reflns_limit_l_min     -14
_diffrn_reflns_limit_l_max     14
_diffrn_standards_number     0
_diffrn_standards_interval_count     .
_diffrn_standards_interval_time     .
_diffrn_standards_decay_%     ?
_refine_special_details
;
Refinement of <i>F</i>^2^ against ALL reflections. The weighted <i>R</i>-factor
<i>wR</i> and goodness of fit <i>S</i> are based on <i>F</i>^2^, conventional
<i>R</i>-factors <i>R</i> are based on <i>F</i>, with <i>F</i> set to zero for
negative <i>F</i>^2^. The threshold expression of <i>F</i>^2^ >
\s(<i>F</i>^2^) is used only for calculating <i>R</i>-factors(gt) <i>etc</i>.
and is not relevant to the choice of reflections for refinement.
<i>R</i>-factors based on <i>F</i>^2^ are statistically about twice as large
as those based on <i>F</i>, and <i>R</i>- factors based on ALL data will be
even larger.
;
_reflns_number_total     4302
_reflns_number_gt     2352
_reflns_threshold_expression     I>2\s(I)
_refine_ls_structure_factor_coef     Fsqd
_refine_ls_matrix_type     full
_refine_ls_R_factor_all     0.1280
_refine_ls_R_factor_gt     0.0721
_refine_ls_wR_factor_gt     0.2023
_refine_ls_wR_factor_ref     0.2622
_refine_ls_goodness_of_fit_ref     1.019
_refine_ls_restrained_S_all     1.019
_refine_ls_number_reflns     4302
_refine_ls_number_parameters     272
_refine_ls_number_restraints     0
_refine_ls_hydrogen_treatment     constr
_refine_ls_weighting_scheme     calc
_refine_ls_weighting_details
               'calc w = 1/[\s^2^(Fo^2^)+(0.1501P)^2^] where P=(Fo^2^+2Fc^2^)/3'
_atom_sites_solution_hydrogens     geom
_atom_sites_solution_primary     direct
_atom_sites_solution_secondary     difmap
_refine_ls_shift/su_max     0.000
_refine_ls_shift/su_mean     0.000
_refine_diff_density_max     0.260
_refine_diff_density_min     -0.344
_refine_ls_extinction_method     none
_refine_ls_extinction_coef     ?
loop_
    _atom_type_symbol
    _atom_type_description
    _atom_type_scat_dispersion_real
    _atom_type_scat_dispersion_imag
    _atom_type_scat_source
    'C' 'C' 0.0033 0.0016
                         'International Tables Vol C Tables 4.2.6.8 and 6.1.1.4'
    'H' 'H' 0.0000 0.0000
                         'International Tables Vol C Tables 4.2.6.8 and 6.1.1.4'
    'N' 'N' 0.0061 0.0033
                         'International Tables Vol C Tables 4.2.6.8 and 6.1.1.4'
    'O' 'O' 0.0106 0.0060
                         'International Tables Vol C Tables 4.2.6.8 and 6.1.1.4'
_computing_data_collection     'CrystalClear (Rigaku, 2005)'
_computing_cell_refinement     'CrystalClear (Rigaku, 2005)'
_computing_data_reduction     'CrystalClear (Rigaku, 2005)'
_computing_structure_solution     'SHELXS97 (Sheldrick, 2008)'
_computing_structure_refinement     'SHELXL97 (Sheldrick, 2008)'
_computing_molecular_graphics     'SHELXTL/PC (Sheldrick, 2008)'
_computing_publication_material     'SHELXTL/PC (Sheldrick, 2008)'
loop_
    _atom_site_type_symbol
    _atom_site_label
    _atom_site_fract_x
    _atom_site_fract_y
    _atom_site_fract_z
    _atom_site_U_iso_or_equiv
    _atom_site_adp_type
    _atom_site_calc_flag
    _atom_site_refinement_flags
    _atom_site_occupancy
    _atom_site_disorder_assembly
    _atom_site_disorder_group
    C C1 -0.0487(3) 0.6705(3) 0.1444(2) 0.0520(7) Uani d . 1 . .
    C C10 -0.0728(3) 0.7223(3) 0.2512(2) 0.0486(7) Uani d . 1 . .
    C C16 0.3447(3) 0.8083(3) 0.1275(2) 0.0489(7) Uani d . 1 . .
    C C9 -0.2156(3) 0.6833(3) 0.2883(3) 0.0551(7) Uani d . 1 . .
    C C11 0.0504(3) 0.8228(3) 0.3234(2) 0.0522(7) Uani d . 1 . .
    H H5 -0.0016 0.8926 0.3505 0.063 Uiso calc R 1 . .
    C C2 -0.1621(3) 0.5819(3) 0.0713(3) 0.0604(8) Uani d . 1 . .
    H H6 -0.1439 0.5486 -0.0004 0.073 Uiso calc R 1 . .
    C C22 0.2099(3) 0.7704(3) 0.1862(2) 0.0505(7) Uani d . 1 . .
    H H7 0.2422 0.7124 0.2402 0.061 Uiso calc R 1 . .
    C C4 -0.3288(3) 0.5932(3) 0.2146(3) 0.0599(8) Uani d . 1 . .
    C C23 0.1350(3) 0.7789(3) 0.4296(2) 0.0517(7) Uani d . 1 . .
    C C12 0.1042(3) 0.9693(3) 0.1822(2) 0.0571(7) Uani d . 1 . .
    H H10A -0.0048 0.9450 0.1546 0.069 Uiso calc R 1 . .
    H H10B 0.1561 0.9711 0.1156 0.069 Uiso calc R 1 . .
    C C21 0.4792(3) 0.8709(3) 0.1948(3) 0.0621(8) Uani d . 1 . .
    H H11 0.4811 0.8926 0.2732 0.074 Uiso calc R 1 . .
    C C3 -0.2976(3) 0.5457(3) 0.1064(3) 0.0689(9) Uani d . 1 . .
    H H12 -0.3719 0.4880 0.0575 0.083 Uiso calc R 1 . .
    C C8 -0.2484(4) 0.7299(3) 0.3967(3) 0.0677(9) Uani d . 1 . .
    H H13 -0.1762 0.7890 0.4460 0.081 Uiso calc R 1 . .
    C C24 0.1235(3) 0.6555(3) 0.4499(2) 0.0560(7) Uani d . 1 . .
    H H14 0.0583 0.5941 0.3977 0.067 Uiso calc R 1 . .
    C C17 0.3449(4) 0.7784(3) 0.0112(3) 0.0641(8) Uani d . 1 . .
    H H15 0.2562 0.7370 -0.0362 0.077 Uiso calc R 1 . .
    C C5 -0.4699(3) 0.5539(4) 0.2525(4) 0.0777(10) Uani d . 1 . .
    H H16 -0.5451 0.4959 0.2046 0.093 Uiso calc R 1 . .
    C C13 0.1311(4) 1.1005(3) 0.2498(3) 0.0712(9) Uani d . 1 . .
    H H17A 0.0864 1.0966 0.3196 0.085 Uiso calc R 1 . .
    H H17B 0.2408 1.1267 0.2724 0.085 Uiso calc R 1 . .
    C C19 0.6094(4) 0.8710(3) 0.0332(3) 0.0733(10) Uani d . 1 . .
    H H18 0.6979 0.8914 0.0018 0.088 Uiso calc R 1 . .
    C C18 0.4781(4) 0.8101(4) -0.0357(3) 0.0799(10) Uani d . 1 . .
    H H19 0.4773 0.7898 -0.1141 0.096 Uiso calc R 1 . .
    C C7 -0.3862(4) 0.6891(4) 0.4304(3) 0.0834(11) Uani d . 1 . .
    H H20 -0.4062 0.7209 0.5021 0.100 Uiso calc R 1 . .
    C C20 0.6101(4) 0.9016(3) 0.1482(3) 0.0717(9) Uani d . 1 . .
    H H21 0.6991 0.9434 0.1952 0.086 Uiso calc R 1 . .
    C C14 0.0657(5) 1.1976(4) 0.1856(3) 0.0914(12) Uani d . 1 . .
    H H4 -0.0446 1.1733 0.1661 0.110 Uiso calc R 1 . .
    H H22B 0.1067 1.1986 0.1141 0.110 Uiso calc R 1 . .
    C C25 0.2064(4) 0.6200(4) 0.5459(3) 0.0716(9) Uani d . 1 . .
    H H23 0.1957 0.5354 0.5574 0.086 Uiso calc R 1 . .
    C C6 -0.4955(4) 0.6004(4) 0.3579(4) 0.0896(12) Uani d . 1 . .
    H H24 -0.5874 0.5726 0.3821 0.108 Uiso calc R 1 . .
    C C28 0.2381(4) 0.8682(3) 0.5083(3) 0.0834(11) Uani d . 1 . .
    H H25 0.2524 0.9524 0.4960 0.100 Uiso calc R 1 . .
    C C26 0.3032(5) 0.7066(4) 0.6236(3) 0.0845(11) Uani d . 1 . .
    H H26 0.3579 0.6821 0.6885 0.101 Uiso calc R 1 . .
    C C27 0.3192(5) 0.8298(4) 0.6054(3) 0.1023(14) Uani d . 1 . .
    H H27 0.3853 0.8896 0.6585 0.123 Uiso calc R 1 . .
    C C15 0.0978(6) 1.3295(4) 0.2499(4) 0.1108(15) Uani d . 1 . .
    H H3 0.0502 1.3314 0.3177 0.166 Uiso calc R 1 . .
    H H2 0.0570 1.3872 0.2013 0.166 Uiso calc R 1 . .
    H H1 0.2067 1.3539 0.2716 0.166 Uiso calc R 1 . .
    N N1 0.1605(2) 0.8740(2) 0.25219(18) 0.0489(6) Uani d . 1 . .
    O O1 0.0848(2) 0.69988(18) 0.10138(16) 0.0578(6) Uani d . 1 . .
loop_
    _atom_site_aniso_label
    _atom_site_aniso_U_11
    _atom_site_aniso_U_22
    _atom_site_aniso_U_33
    _atom_site_aniso_U_12
    _atom_site_aniso_U_13
    _atom_site_aniso_U_23
    C1 0.0460(15) 0.0516(17) 0.0593(16) 0.0120(12) 0.0086(13) 0.0048(13)
    C10 0.0449(14) 0.0492(16) 0.0540(15) 0.0082(11) 0.0119(12) 0.0108(12)
    C16 0.0508(15) 0.0450(15) 0.0544(15) 0.0123(11) 0.0143(13) 0.0080(12)
    C9 0.0489(16) 0.0567(18) 0.0652(18) 0.0162(13) 0.0125(14) 0.0187(14)
    C11 0.0547(16) 0.0477(16) 0.0566(16) 0.0118(12) 0.0161(13) 0.0024(12)
    C2 0.0490(17) 0.0607(19) 0.0671(18) 0.0078(13) 0.0032(14) -0.0033(15)
    C22 0.0513(16) 0.0473(16) 0.0521(15) 0.0100(12) 0.0067(13) 0.0010(12)
    C4 0.0422(15) 0.0596(19) 0.082(2) 0.0098(13) 0.0107(15) 0.0226(16)
    C23 0.0565(16) 0.0527(17) 0.0462(14) 0.0079(12) 0.0123(13) 0.0020(12)
    C12 0.0645(17) 0.0514(17) 0.0589(17) 0.0157(13) 0.0144(14) 0.0083(13)
    C21 0.0573(18) 0.066(2) 0.0652(18) 0.0055(14) 0.0170(15) 0.0125(15)
    C3 0.0478(17) 0.060(2) 0.093(2) 0.0083(14) -0.0060(17) 0.0046(17)
    C8 0.0602(18) 0.075(2) 0.075(2) 0.0158(15) 0.0238(16) 0.0203(17)
    C24 0.0505(16) 0.0596(19) 0.0590(17) 0.0018(13) 0.0138(13) 0.0127(14)
    C17 0.0610(18) 0.070(2) 0.0643(18) 0.0091(15) 0.0206(15) 0.0082(15)
    C5 0.0448(17) 0.081(2) 0.112(3) 0.0058(15) 0.0152(19) 0.033(2)
    C13 0.090(2) 0.0544(19) 0.073(2) 0.0154(16) 0.0162(18) 0.0122(15)
    C19 0.063(2) 0.071(2) 0.098(3) 0.0118(16) 0.041(2) 0.0249(19)
    C18 0.094(3) 0.088(3) 0.067(2) 0.018(2) 0.038(2) 0.0108(18)
    C7 0.068(2) 0.107(3) 0.094(3) 0.025(2) 0.044(2) 0.036(2)
    C20 0.0578(19) 0.069(2) 0.090(2) 0.0049(15) 0.0180(18) 0.0160(18)
    C14 0.125(3) 0.066(2) 0.097(3) 0.034(2) 0.033(3) 0.024(2)
    C25 0.070(2) 0.082(2) 0.069(2) 0.0103(17) 0.0176(18) 0.0276(18)
    C6 0.054(2) 0.112(3) 0.118(3) 0.020(2) 0.029(2) 0.048(3)
    C28 0.111(3) 0.062(2) 0.068(2) 0.0097(19) -0.001(2) -0.0060(17)
    C26 0.101(3) 0.098(3) 0.057(2) 0.021(2) 0.008(2) 0.021(2)
    C27 0.130(4) 0.096(3) 0.064(2) 0.018(3) -0.024(2) -0.015(2)
    C15 0.165(4) 0.064(3) 0.117(3) 0.037(3) 0.050(3) 0.012(2)
    N1 0.0543(13) 0.0453(13) 0.0494(12) 0.0119(10) 0.0120(10) 0.0063(10)
    O1 0.0514(11) 0.0605(13) 0.0576(12) 0.0002(9) 0.0120(9) -0.0051(9)
_geom_special_details
;
All e.s.d.'s (except the e.s.d. in the dihedral angle between two l.s. planes)
are estimated using the full covariance matrix. The cell e.s.d.'s are taken
into account individually in the estimation of e.s.d.'s in distances, angles
and torsion angles; correlations between e.s.d.'s in cell parameters are only
used when they are defined by crystal symmetry. An approximate (isotropic)
treatment of cell e.s.d.'s is used for estimating e.s.d.'s involving l.s.
planes.
;
loop_
    _geom_bond_atom_site_label_1
    _geom_bond_atom_site_label_2
    _geom_bond_site_symmetry_2
    _geom_bond_distance
    _geom_bond_publ_flag
    C1 O1 . 1.373(3) ?
    C1 C10 . 1.383(4) ?
    C1 C2 . 1.414(4) ?
    C10 C9 . 1.432(4) ?
    C10 C11 . 1.526(4) ?
    C16 C17 . 1.379(4) ?
    C16 C21 . 1.386(4) ?
    C16 C22 . 1.506(4) ?
    C9 C8 . 1.411(4) ?
    C9 C4 . 1.425(4) ?
    C11 N1 . 1.477(3) ?
    C11 C23 . 1.520(4) ?
    C11 H5 . 0.9800 ?
    C2 C3 . 1.356(4) ?
    C2 H6 . 0.9300 ?
    C22 N1 . 1.443(3) ?
    C22 O1 . 1.456(3) ?
    C22 H7 . 0.9800 ?
    C4 C3 . 1.406(5) ?
    C4 C5 . 1.424(4) ?
    C23 C24 . 1.369(4) ?
    C23 C28 . 1.402(4) ?
    C12 N1 . 1.477(3) ?
    C12 C13 . 1.519(4) ?
    C12 H10A . 0.9700 ?
    C12 H10B . 0.9700 ?
    C21 C20 . 1.379(4) ?
    C21 H11 . 0.9300 ?
    C3 H12 . 0.9300 ?
    C8 C7 . 1.378(4) ?
    C8 H13 . 0.9300 ?
    C24 C25 . 1.379(4) ?
    C24 H14 . 0.9300 ?
    C17 C18 . 1.399(4) ?
    C17 H15 . 0.9300 ?
    C5 C6 . 1.355(5) ?
    C5 H16 . 0.9300 ?
    C13 C14 . 1.485(5) ?
    C13 H17A . 0.9700 ?
    C13 H17B . 0.9700 ?
    C19 C20 . 1.364(5) ?
    C19 C18 . 1.368(5) ?
    C19 H18 . 0.9300 ?
    C18 H19 . 0.9300 ?
    C7 C6 . 1.392(5) ?
    C7 H20 . 0.9300 ?
    C20 H21 . 0.9300 ?
    C14 C15 . 1.508(5) ?
    C14 H4 . 0.9700 ?
    C14 H22B . 0.9700 ?
    C25 C26 . 1.356(5) ?
    C25 H23 . 0.9300 ?
    C6 H24 . 0.9300 ?
    C28 C27 . 1.396(5) ?
    C28 H25 . 0.9300 ?
    C26 C27 . 1.358(6) ?
    C26 H26 . 0.9300 ?
    C27 H27 . 0.9300 ?
    C15 H3 . 0.9600 ?
    C15 H2 . 0.9600 ?
    C15 H1 . 0.9600 ?
loop_
    _geom_angle_atom_site_label_1
    _geom_angle_atom_site_label_2
    _geom_angle_atom_site_label_3
    _geom_angle_site_symmetry_1
    _geom_angle_site_symmetry_3
    _geom_angle
    _geom_angle_publ_flag
    O1 C1 C10 . . 123.4(2) ?
    O1 C1 C2 . . 115.1(2) ?
    C10 C1 C2 . . 121.5(3) ?
    C1 C10 C9 . . 118.7(3) ?
    C1 C10 C11 . . 119.1(2) ?
    C9 C10 C11 . . 122.1(2) ?
    C17 C16 C21 . . 117.9(3) ?
    C17 C16 C22 . . 123.8(3) ?
    C21 C16 C22 . . 118.3(2) ?
    C8 C9 C4 . . 118.2(3) ?
    C8 C9 C10 . . 122.3(3) ?
    C4 C9 C10 . . 119.4(3) ?
    N1 C11 C23 . . 110.4(2) ?
    N1 C11 C10 . . 110.7(2) ?
    C23 C11 C10 . . 114.3(2) ?
    N1 C11 H5 . . 107.0 ?
    C23 C11 H5 . . 107.0 ?
    C10 C11 H5 . . 107.0 ?
    C3 C2 C1 . . 119.6(3) ?
    C3 C2 H6 . . 120.2 ?
    C1 C2 H6 . . 120.2 ?
    N1 C22 O1 . . 111.8(2) ?
    N1 C22 C16 . . 114.3(2) ?
    O1 C22 C16 . . 109.3(2) ?
    N1 C22 H7 . . 107.0 ?
    O1 C22 H7 . . 107.0 ?
    C16 C22 H7 . . 107.0 ?
    C3 C4 C5 . . 122.0(3) ?
    C3 C4 C9 . . 118.9(3) ?
    C5 C4 C9 . . 119.2(3) ?
    C24 C23 C28 . . 117.5(3) ?
    C24 C23 C11 . . 123.8(2) ?
    C28 C23 C11 . . 118.6(3) ?
    N1 C12 C13 . . 112.2(2) ?
    N1 C12 H10A . . 109.2 ?
    C13 C12 H10A . . 109.2 ?
    N1 C12 H10B . . 109.2 ?
    C13 C12 H10B . . 109.2 ?
    H10A C12 H10B . . 107.9 ?
    C20 C21 C16 . . 121.6(3) ?
    C20 C21 H11 . . 119.2 ?
    C16 C21 H11 . . 119.2 ?
    C2 C3 C4 . . 121.8(3) ?
    C2 C3 H12 . . 119.1 ?
    C4 C3 H12 . . 119.1 ?
    C7 C8 C9 . . 120.9(3) ?
    C7 C8 H13 . . 119.6 ?
    C9 C8 H13 . . 119.6 ?
    C23 C24 C25 . . 121.6(3) ?
    C23 C24 H14 . . 119.2 ?
    C25 C24 H14 . . 119.2 ?
    C16 C17 C18 . . 120.3(3) ?
    C16 C17 H15 . . 119.8 ?
    C18 C17 H15 . . 119.8 ?
    C6 C5 C4 . . 120.4(4) ?
    C6 C5 H16 . . 119.8 ?
    C4 C5 H16 . . 119.8 ?
    C14 C13 C12 . . 114.1(3) ?
    C14 C13 H17A . . 108.7 ?
    C12 C13 H17A . . 108.7 ?
    C14 C13 H17B . . 108.7 ?
    C12 C13 H17B . . 108.7 ?
    H17A C13 H17B . . 107.6 ?
    C20 C19 C18 . . 119.7(3) ?
    C20 C19 H18 . . 120.1 ?
    C18 C19 H18 . . 120.1 ?
    C19 C18 C17 . . 120.4(3) ?
    C19 C18 H19 . . 119.8 ?
    C17 C18 H19 . . 119.8 ?
    C8 C7 C6 . . 120.3(4) ?
    C8 C7 H20 . . 119.8 ?
    C6 C7 H20 . . 119.8 ?
    C19 C20 C21 . . 120.1(3) ?
    C19 C20 H21 . . 120.0 ?
    C21 C20 H21 . . 120.0 ?
    C13 C14 C15 . . 114.6(4) ?
    C13 C14 H4 . . 108.6 ?
    C15 C14 H4 . . 108.6 ?
    C13 C14 H22B . . 108.6 ?
    C15 C14 H22B . . 108.6 ?
    H4 C14 H22B . . 107.6 ?
    C26 C25 C24 . . 120.9(3) ?
    C26 C25 H23 . . 119.5 ?
    C24 C25 H23 . . 119.5 ?
    C5 C6 C7 . . 121.0(3) ?
    C5 C6 H24 . . 119.5 ?
    C7 C6 H24 . . 119.5 ?
    C27 C28 C23 . . 119.6(3) ?
    C27 C28 H25 . . 120.2 ?
    C23 C28 H25 . . 120.2 ?
    C25 C26 C27 . . 119.1(3) ?
    C25 C26 H26 . . 120.4 ?
    C27 C26 H26 . . 120.4 ?
    C26 C27 C28 . . 121.2(4) ?
    C26 C27 H27 . . 119.4 ?
    C28 C27 H27 . . 119.4 ?
    C14 C15 H3 . . 109.5 ?
    C14 C15 H2 . . 109.5 ?
    H3 C15 H2 . . 109.5 ?
    C14 C15 H1 . . 109.5 ?
    H3 C15 H1 . . 109.5 ?
    H2 C15 H1 . . 109.5 ?
    C22 N1 C11 . . 109.0(2) ?
    C22 N1 C12 . . 113.8(2) ?
    C11 N1 C12 . . 113.8(2) ?
    C1 O1 C22 . . 113.8(2) ?
loop_
    _geom_torsion_atom_site_label_1
    _geom_torsion_atom_site_label_2
    _geom_torsion_atom_site_label_3
    _geom_torsion_atom_site_label_4
    _geom_torsion_site_symmetry_1
    _geom_torsion_site_symmetry_2
    _geom_torsion_site_symmetry_3
    _geom_torsion_site_symmetry_4
    _geom_torsion
    _geom_torsion_publ_flag
    O1 C1 C10 C9 . . . . -179.0(2) ?
    C2 C1 C10 C9 . . . . 0.9(4) ?
    O1 C1 C10 C11 . . . . 3.4(4) ?
    C2 C1 C10 C11 . . . . -176.7(2) ?
    C1 C10 C9 C8 . . . . 178.9(3) ?
    C11 C10 C9 C8 . . . . -3.6(4) ?
    C1 C10 C9 C4 . . . . -0.3(4) ?
    C11 C10 C9 C4 . . . . 177.2(2) ?
    C1 C10 C11 N1 . . . . 15.7(3) ?
    C9 C10 C11 N1 . . . . -161.8(2) ?
    C1 C10 C11 C23 . . . . -109.8(3) ?
    C9 C10 C11 C23 . . . . 72.7(3) ?
    O1 C1 C2 C3 . . . . 179.4(2) ?
    C10 C1 C2 C3 . . . . -0.5(4) ?
    C17 C16 C22 N1 . . . . -126.3(3) ?
    C21 C16 C22 N1 . . . . 57.3(3) ?
    C17 C16 C22 O1 . . . . -0.2(4) ?
    C21 C16 C22 O1 . . . . -176.6(2) ?
    C8 C9 C4 C3 . . . . -179.9(3) ?
    C10 C9 C4 C3 . . . . -0.6(4) ?
    C8 C9 C4 C5 . . . . 0.1(4) ?
    C10 C9 C4 C5 . . . . 179.4(3) ?
    N1 C11 C23 C24 . . . . -114.6(3) ?
    C10 C11 C23 C24 . . . . 11.1(4) ?
    N1 C11 C23 C28 . . . . 61.4(3) ?
    C10 C11 C23 C28 . . . . -172.9(3) ?
    C17 C16 C21 C20 . . . . -0.6(4) ?
    C22 C16 C21 C20 . . . . 176.0(3) ?
    C1 C2 C3 C4 . . . . -0.5(5) ?
    C5 C4 C3 C2 . . . . -179.0(3) ?
    C9 C4 C3 C2 . . . . 1.1(5) ?
    C4 C9 C8 C7 . . . . 0.2(4) ?
    C10 C9 C8 C7 . . . . -179.1(3) ?
    C28 C23 C24 C25 . . . . 1.9(4) ?
    C11 C23 C24 C25 . . . . 178.0(3) ?
    C21 C16 C17 C18 . . . . 0.5(5) ?
    C22 C16 C17 C18 . . . . -176.0(3) ?
    C3 C4 C5 C6 . . . . 179.2(3) ?
    C9 C4 C5 C6 . . . . -0.8(5) ?
    N1 C12 C13 C14 . . . . -175.6(3) ?
    C20 C19 C18 C17 . . . . -0.5(5) ?
    C16 C17 C18 C19 . . . . 0.0(5) ?
    C9 C8 C7 C6 . . . . 0.2(5) ?
    C18 C19 C20 C21 . . . . 0.3(5) ?
    C16 C21 C20 C19 . . . . 0.2(5) ?
    C12 C13 C14 C15 . . . . -177.4(3) ?
    C23 C24 C25 C26 . . . . -0.3(5) ?
    C4 C5 C6 C7 . . . . 1.2(6) ?
    C8 C7 C6 C5 . . . . -0.9(6) ?
    C24 C23 C28 C27 . . . . -2.6(5) ?
    C11 C23 C28 C27 . . . . -178.9(3) ?
    C24 C25 C26 C27 . . . . -0.6(6) ?
    C25 C26 C27 C28 . . . . -0.1(7) ?
    C23 C28 C27 C26 . . . . 1.8(6) ?
    O1 C22 N1 C11 . . . . 66.5(3) ?
    C16 C22 N1 C11 . . . . -168.7(2) ?
    O1 C22 N1 C12 . . . . -61.7(3) ?
    C16 C22 N1 C12 . . . . 63.1(3) ?
    C23 C11 N1 C22 . . . . 79.0(3) ?
    C10 C11 N1 C22 . . . . -48.7(3) ?
    C23 C11 N1 C12 . . . . -152.9(2) ?
    C10 C11 N1 C12 . . . . 79.5(3) ?
    C13 C12 N1 C22 . . . . -150.4(3) ?
    C13 C12 N1 C11 . . . . 84.0(3) ?
    C10 C1 O1 C22 . . . . 11.7(4) ?
    C2 C1 O1 C22 . . . . -168.2(2) ?
    N1 C22 O1 C1 . . . . -47.0(3) ?
    C16 C22 O1 C1 . . . . -174.6(2) ?
loop_
    _geom_hbond_atom_site_label_D
    _geom_hbond_atom_site_label_H
    _geom_hbond_atom_site_label_A
    _geom_hbond_site_symmetry_A
    _geom_hbond_distance_DH
    _geom_hbond_distance_HA
    _geom_hbond_distance_DA
    _geom_hbond_angle_DHA
    C17 H15 O1 . 0.93 2.42 2.762(4) 102
data_global
_journal_date_recd_electronic     2008-08-20
_journal_date_accepted     2008-09-13
_journal_name_full     'Acta Crystallographica, Section E'
_journal_year     2008
_journal_volume     64
_journal_issue     10
_journal_page_first     o1972
_journal_page_last     o1972
_journal_paper_category     QO
_journal_coeditor_code     PV2101
_publ_contact_author_name     'Yong Hua Li'
_publ_contact_author_address
;
Ordered Matter Science Research Center
College of Chemistry and Chemical Engineering
Southeast University
Nanjing 211189
People's Republic of China
;
_publ_contact_author_email     liyhnju@hotmail.com
_publ_contact_author_fax     ?
_publ_contact_author_phone     ?
_publ_section_title
;
2-Butyl-1,3-diphenyl-2,3-dihydro-1<i>H</i>-naphtho[1,2-<i>e</i>][1,3]oxazine
;
loop_
    _publ_author_name
    _publ_author_address
    'Li, Yong Hua'
;
Ordered Matter Science Research Center
College of Chemistry and Chemical Engineering
Southeast University
Nanjing 211189
People's Republic of China
;
    'Zhao, Min Min'
;
Ordered Matter Science Research Center
College of Chemistry and Chemical Engineering
Southeast University
Nanjing 211189
People's Republic of China
;
    'Zhang, Yuan'
;
Ordered Matter Science Research Center
College of Chemistry and Chemical Engineering
Southeast University
Nanjing 211189
People's Republic of China
;
