# Supplementary material for: 2-Butyl-1,3-diphenyl-2,3-dihydro-1H-naphtho[1,2-e][1,3]oxazine
Source: Acta Crystallogr Sect E Struct Rep Online. 2008 Sep 20;64(Pt 10):o1972. doi: 10.1107/S1600536808029383 (PMC2959405; doi:10.1107/S1600536808029383)
Supplement: Supplementary file 2 [file e-64-o1972-Isup2.hkl]

# 
# h,k,l, Fc-squared, Fo-squared, sigma(Fo-squared) and status flag 
# 
data_I
_shelx_title ' qzr in P-1' 
_shelx_refln_list_code          4 
_shelx_F_calc_maximum      136.37 
_exptl_crystal_F_000       420.00 
_reflns_d_resolution_high  0.8107 
 
loop_ 
 _symmetry_equiv_pos_as_xyz 
 'x, y, z' 
 '-x, -y, -z' 
 
_cell_length_a     8.8959 
_cell_length_b    10.7589 
_cell_length_c    11.8401 
_cell_angle_alpha  96.219 
_cell_angle_beta   98.366 
_cell_angle_gamma  97.274 
 
_shelx_F_squared_multiplier     1.000 
 
loop_ 
 _refln_index_h 
 _refln_index_k 
 _refln_index_l 
 _refln_F_squared_calc 
 _refln_F_squared_meas 
 _refln_F_squared_sigma 
 _refln_observed_status 
   1   0   0      500.80        0.00      0.31 o 
   2   0   0       28.71       37.27      3.50 o 
   3   0   0      282.88      287.33      3.93 o 
   4   0   0      254.94      231.53      4.31 o 
   5   0   0      329.12      313.83      7.26 o 
   6   0   0       13.53       14.35      1.89 o 
   7   0   0      184.42      193.85      5.77 o 
   8   0   0        0.49        1.61      1.74 o 
   9   0   0        3.74        3.88      1.45 o 
  10   0   0        0.00        2.21      1.96 o 
 -10   1   0        6.28       10.21      2.48 o 
  -9   1   0        3.66        3.83      1.44 o 
  -8   1   0      109.46      115.23      8.12 o 
  -7   1   0       16.17       16.20      2.43 o 
  -6   1   0       26.27       31.85      4.06 o 
  -5   1   0      303.62      338.41      7.29 o 
  -4   1   0      172.39      141.35      4.51 o 
  -3   1   0      241.41      201.24      3.11 o 
  -2   1   0        9.77        7.62      2.92 o 
   1   1   0      834.10      801.64      6.27 o 
   2   1   0       86.54       83.95      2.95 o 
   3   1   0       39.26       25.32      1.34 o 
   4   1   0      106.12       92.15      2.97 o 
   5   1   0       11.03       11.65      1.77 o 
   6   1   0      134.70      152.48      5.60 o 
   7   1   0       43.58       45.94      5.67 o 
   8   1   0        1.08        1.88      1.43 o 
   9   1   0        0.61        1.06      1.40 o 
  10   1   0        1.25        4.38      2.49 o 
 -10   2   0       12.33       12.46      5.14 o 
  -9   2   0       26.00       22.53      4.31 o 
  -8   2   0       15.07       18.16      2.56 o 
  -7   2   0       14.32       12.57      2.09 o 
  -6   2   0      103.14       95.88      4.01 o 
  -5   2   0       11.62       15.75      1.86 o 
  -4   2   0        1.61        3.62      3.60 o 
  -3   2   0       85.44       66.91      2.43 o 
  -2   2   0       50.52       63.20      2.25 o 
  -1   2   0     5097.06     5047.77     41.85 o 
   0   2   0     6976.13     6680.26    616.13 o 
   1   2   0      104.98      141.46      2.18 o 
   2   2   0       23.99       29.24      1.57 o 
   3   2   0      255.27      237.97      3.71 o 
   4   2   0       21.29       18.62      1.60 o 
   5   2   0       15.40       11.32      2.05 o 
   6   2   0       40.14       29.55      4.68 o 
   7   2   0      578.45      672.75     13.86 o 
   8   2   0        1.62        0.40      1.28 o 
   9   2   0        5.51        6.51      1.57 o 
  10   2   0        1.30        5.18      2.74 o 
 -10   3   0       13.63       17.59      5.47 o 
  -9   3   0        8.95        8.85      2.25 o 
  -8   3   0        0.17        0.77      0.84 o 
  -7   3   0        6.34        6.67      1.62 o 
  -6   3   0      461.48      535.40     16.65 o 
  -5   3   0      298.52      327.42      7.73 o 
  -4   3   0        5.30        5.86      0.83 o 
  -3   3   0       58.20       55.40      2.57 o 
  -2   3   0      797.21      743.28      8.30 o 
  -1   3   0     5139.12     4813.21     46.47 o 
   0   3   0      216.61      193.40      3.43 o 
   1   3   0      161.49      185.55      2.74 o 
   2   3   0      373.18      393.81      5.22 o 
   3   3   0      111.50      113.27      3.45 o 
   4   3   0      120.74      123.17      3.58 o 
   5   3   0      103.08       90.74      3.89 o 
   6   3   0       53.15       55.73      3.41 o 
   7   3   0       46.49       44.89      3.94 o 
   8   3   0        0.00        0.00      1.30 o 
   9   3   0        2.37        6.62      2.84 o 
  10   3   0        1.56        0.00      2.45 o 
 -10   4   0        1.96        0.00      1.77 o 
  -9   4   0       51.54       52.78      5.73 o 
  -8   4   0        8.24        7.82      2.16 o 
  -7   4   0        3.77        3.69      2.02 o 
  -6   4   0       73.66       77.13      3.48 o 
  -5   4   0        9.99       10.78      1.77 o 
  -4   4   0        0.01        0.00      1.75 o 
  -3   4   0      305.29      321.07      5.70 o 
  -2   4   0      302.07      292.20      4.30 o 
  -1   4   0      536.79      514.46      7.28 o 
   0   4   0      738.91      783.16     15.71 o 
   1   4   0       24.15       28.82      1.43 o 
   2   4   0        9.36        9.17      2.53 o 
   3   4   0       60.88       59.19      5.26 o 
   4   4   0       18.93       13.21      1.90 o 
   5   4   0       55.94       58.58      3.64 o 
   6   4   0      386.23      448.34     10.86 o 
   7   4   0        1.06        2.04      1.68 o 
   8   4   0        4.18        5.84      2.10 o 
   9   4   0        0.29        0.69      3.64 o 
 -10   5   0       19.18       16.33      2.80 o 
  -9   5   0       31.44       36.64      6.23 o 
  -8   5   0        1.77        3.29      1.77 o 
  -7   5   0       12.92       12.11      2.31 o 
  -6   5   0       43.87       46.78      3.12 o 
  -5   5   0        7.02        3.90      1.84 o 
  -4   5   0       13.72       15.73      1.57 o 
  -3   5   0       46.34       39.22      1.91 o 
  -2   5   0        0.35        1.18      1.58 o 
  -1   5   0        9.41        6.37      0.97 o 
   0   5   0       82.43       88.87      3.82 o 
   1   5   0      259.22      298.28      7.28 o 
   2   5   0        0.05        0.00      1.62 o 
   3   5   0       12.63       17.15      2.01 o 
   4   5   0        8.22        8.64      1.87 o 
   5   5   0       19.23       22.74      2.81 o 
   6   5   0      315.15      352.30      8.22 o 
   7   5   0       20.94       27.99      2.43 o 
   8   5   0        1.41        1.47      1.46 o 
   9   5   0        1.87        0.92      1.92 o 
 -10   6   0        3.61        2.43      3.54 o 
  -9   6   0        0.92        0.00      1.32 o 
  -8   6   0        1.55        1.35      1.58 o 
  -7   6   0        0.05        0.00      1.38 o 
  -6   6   0       83.89       94.01      4.84 o 
  -5   6   0        0.10        1.53      1.33 o 
  -4   6   0        0.50        0.41      1.21 o 
  -3   6   0        1.25        1.69      1.33 o 
  -2   6   0      266.45      259.71      5.93 o 
  -1   6   0       47.57       50.87      2.03 o 
   0   6   0       15.06       10.75      2.30 o 
   1   6   0      652.42      747.74     25.74 o 
   2   6   0       12.00        9.74      1.50 o 
   3   6   0       89.50      108.50      7.83 o 
   4   6   0        1.14        1.79      1.11 o 
   5   6   0       12.76        8.23      2.33 o 
   6   6   0        1.97        3.00      1.47 o 
   7   6   0        8.58        7.38      2.37 o 
   8   6   0        2.22        6.05      2.47 o 
  -9   7   0       20.02       19.50      2.20 o 
  -8   7   0        0.52        0.00      1.49 o 
  -7   7   0       12.59       13.60      2.96 o 
  -6   7   0        3.38        2.52      1.69 o 
  -5   7   0        6.93        7.82      2.18 o 
  -4   7   0       20.73       28.20      5.47 o 
  -3   7   0      114.42      116.69      4.62 o 
  -2   7   0        7.44        8.80      3.23 o 
  -1   7   0       29.73       27.62      4.22 o 
   0   7   0       98.97      110.36      6.90 o 
   1   7   0        1.43        0.00      2.89 o 
   2   7   0       11.69        8.74      2.95 o 
   3   7   0       59.59       55.98      2.91 o 
   4   7   0      110.08      136.92      4.68 o 
   5   7   0       44.71       47.29      3.96 o 
   6   7   0        9.25        7.96      2.54 o 
   7   7   0       11.46       17.32      2.15 o 
   8   7   0        3.94        4.06      3.27 o 
  -9   8   0        1.32        1.06      1.76 o 
  -8   8   0        2.87        3.53      1.70 o 
  -7   8   0       18.35       14.18      2.46 o 
  -6   8   0        2.94        0.00      1.50 o 
  -5   8   0        0.00        0.00      1.33 o 
  -4   8   0       20.23       14.77      2.77 o 
  -3   8   0      229.15      237.53      7.43 o 
  -2   8   0      101.71      131.43      6.92 o 
  -1   8   0       18.64       18.49      5.40 o 
   0   8   0       53.08       57.07      5.56 o 
   1   8   0       15.15       10.03      3.58 o 
   2   8   0       15.53       14.45      3.54 o 
   3   8   0       11.34        3.29      2.87 o 
   4   8   0       13.10       18.51      4.46 o 
   5   8   0       67.58       60.76      7.83 o 
   6   8   0        0.25        0.79      1.93 o 
   7   8   0        0.72        0.53      1.75 o 
  -8   9   0        4.04        5.51      4.99 o 
  -7   9   0        7.42        9.08      3.30 o 
  -6   9   0        3.45        2.30      1.89 o 
  -5   9   0       18.11       11.28      5.96 o 
  -4   9   0        0.59        0.00      1.31 o 
  -3   9   0       51.59       57.36      6.06 o 
  -2   9   0      102.80      107.95      5.40 o 
  -1   9   0       32.16       39.65      9.04 o 
   0   9   0       90.84      103.82      7.22 o 
   1   9   0       41.08       46.62      8.04 o 
   2   9   0       25.93       28.48      4.56 o 
   3   9   0       27.80       30.99      5.09 o 
   4   9   0       61.88       66.20      9.31 o 
   5   9   0        0.49        1.77      1.79 o 
   6   9   0        2.72        4.52      2.86 o 
  -8  10   0        0.64        0.00      1.83 o 
  -7  10   0        0.32        1.57      2.18 o 
  -6  10   0       32.18       24.56     15.89 o 
  -5  10   0        1.21        3.63      5.38 o 
  -4  10   0        2.16        0.00      2.30 o 
  -3  10   0       11.75        7.25      3.74 o 
  -2  10   0        7.31        5.63      5.33 o 
  -1  10   0        2.26        4.08      2.29 o 
   0  10   0       36.10       43.96     10.52 o 
   1  10   0        4.36        3.02      2.32 o 
   2  10   0       17.98       14.87      4.80 o 
   3  10   0        0.96        3.03      2.08 o 
   4  10   0       16.36       18.06      3.00 o 
   5  10   0        0.34        4.34      2.11 o 
  -7  11   0        0.59        3.27      2.32 o 
  -6  11   0        0.66        2.44      2.42 o 
  -5  11   0        4.77        5.19      2.91 o 
  -4  11   0        1.98        3.40      2.86 o 
  -3  11   0       17.27       15.59      7.76 o 
  -2  11   0        0.53        3.24      2.19 o 
  -1  11   0       14.48       10.24      2.65 o 
   0  11   0       10.74       12.06      6.13 o 
   1  11   0        3.01        3.63      3.02 o 
   2  11   0       14.55       19.82      3.46 o 
   3  11   0       12.66       22.63      3.04 o 
   4  11   0        0.59        1.20      2.31 o 
  -5  12   0        4.58        8.58      6.50 o 
  -4  12   0        0.86        3.59      2.45 o 
  -3  12   0        1.18        1.21      2.41 o 
  -2  12   0       10.63        7.20      4.44 o 
  -1  12   0        7.21        5.04      5.61 o 
   0  12   0        8.62        4.95      3.18 o 
   1  12   0        0.11        0.08      3.27 o 
   2  12   0        0.81        8.11      2.94 o 
   3  12   0        1.27        6.65      1.95 o 
  -3  13   0        0.17        0.85      1.62 o 
  -2  13   0        0.21        0.00      1.75 o 
  -1  13   0        2.42        2.63      2.78 o 
   0  13   0        5.43        5.25      4.03 o 
   0 -13   1        0.08        0.00      2.38 o 
   1 -13   1        1.34        1.87      2.17 o 
   2 -13   1        0.13        1.47      2.85 o 
   3 -13   1        0.11        0.00      2.37 o 
  -3 -12   1       15.53        6.34     11.36 o 
  -2 -12   1       12.83       14.83      3.85 o 
  -1 -12   1        0.32        2.54      3.69 o 
   0 -12   1        0.22        1.69      4.06 o 
   1 -12   1        7.16        5.81      5.54 o 
   2 -12   1        3.70        5.02      3.60 o 
   3 -12   1        5.45        6.12      3.04 o 
   4 -12   1        1.89        2.14      2.39 o 
   5 -12   1        3.43        1.55      2.41 o 
  -4 -11   1       21.85       28.70      4.45 o 
  -3 -11   1        3.63        4.90      2.39 o 
  -2 -11   1        0.17        2.06      5.04 o 
  -1 -11   1        1.50        0.32      2.63 o 
   0 -11   1        7.51       10.73      2.54 o 
   1 -11   1        0.88        3.12      2.30 o 
   2 -11   1        0.03        0.00      3.11 o 
   3 -11   1        4.00        2.99      2.58 o 
   4 -11   1        1.38        0.63      2.17 o 
   5 -11   1        2.57        2.53      2.31 o 
   6 -11   1        3.69        0.00      1.90 o 
   7 -11   1        0.27        2.05      2.75 o 
  -5 -10   1        0.12        0.24      2.16 o 
  -4 -10   1        0.09        2.49      5.18 o 
  -3 -10   1       22.59       30.40      5.30 o 
  -2 -10   1        9.72       15.52      5.40 o 
  -1 -10   1        0.14        0.82      3.72 o 
   0 -10   1        7.79       17.23      5.77 o 
   1 -10   1        8.05        4.56      2.79 o 
   2 -10   1        9.32        8.64      4.40 o 
   3 -10   1       17.49       14.32      4.22 o 
   4 -10   1       32.24       35.95      6.04 o 
   5 -10   1       22.25       16.66     15.39 o 
   6 -10   1       11.12        9.05      4.28 o 
   7 -10   1        8.07        4.77      2.02 o 
  -6  -9   1        1.95        1.07      1.99 o 
  -5  -9   1        0.13        1.43      1.74 o 
  -4  -9   1        0.52        1.05      1.86 o 
  -3  -9   1       45.38       49.87      5.00 o 
  -2  -9   1       17.27       19.16      4.40 o 
  -1  -9   1        7.93       13.42      4.01 o 
   0  -9   1       14.27       19.42      4.01 o 
   1  -9   1       75.11       88.40      6.70 o 
   2  -9   1      143.22      182.98      9.52 o 
   3  -9   1      117.12      121.98      8.58 o 
   4  -9   1       18.46       19.51      2.49 o 
   5  -9   1       65.56       76.55      5.04 o 
   6  -9   1       21.13       18.61      2.97 o 
   7  -9   1       34.69       42.24      3.58 o 
   8  -9   1        9.71        6.52      1.90 o 
  -7  -8   1        2.00        2.38      1.90 o 
  -6  -8   1       15.75       14.84      2.65 o 
  -5  -8   1       55.65       63.75      6.24 o 
  -4  -8   1       19.68       21.39      3.22 o 
  -3  -8   1       17.58       16.21      3.09 o 
  -2  -8   1       13.54       17.96      5.32 o 
  -1  -8   1       39.22       48.93      4.78 o 
   0  -8   1      171.66      194.11      8.95 o 
   1  -8   1      321.39      348.42     14.08 o 
   2  -8   1      112.74      106.56      6.22 o 
   3  -8   1       28.74       36.20      3.43 o 
   4  -8   1       75.43       78.90      6.36 o 
   5  -8   1       98.18      113.90      4.14 o 
   6  -8   1       51.68       65.92      4.72 o 
   7  -8   1       11.05       11.83      2.28 o 
   8  -8   1        0.47        3.96      2.10 o 
   9  -8   1        3.67        3.33      2.86 o 
  -8  -7   1        1.57        1.57      1.96 o 
  -7  -7   1        0.64        1.36      1.37 o 
  -6  -7   1       17.32       20.70      2.36 o 
  -5  -7   1        9.62        9.51      2.57 o 
  -4  -7   1      153.92      186.37     12.54 o 
  -3  -7   1       20.34       21.07      2.87 o 
  -2  -7   1        0.15        0.68      1.02 o 
  -1  -7   1       18.38       27.27      3.93 o 
   0  -7   1        0.09        0.71      0.71 o 
   1  -7   1       59.18       63.48      2.80 o 
   2  -7   1       13.54       14.88      1.77 o 
   3  -7   1      238.73      254.83      8.98 o 
   4  -7   1       17.89       16.12      2.94 o 
   5  -7   1        9.75        6.67      2.08 o 
   6  -7   1        2.49        3.16      1.64 o 
   7  -7   1       62.20       61.43      5.07 o 
   8  -7   1        0.07        0.30      1.55 o 
   9  -7   1        6.04        5.66      2.56 o 
  -8  -6   1        1.44        0.23      1.32 o 
  -7  -6   1        0.85        2.43      1.54 o 
  -6  -6   1       19.71       14.09      2.96 o 
  -5  -6   1       28.20       22.07      2.79 o 
  -4  -6   1      236.76      253.14      6.76 o 
  -3  -6   1        5.47        4.61      1.42 o 
  -2  -6   1        3.50        5.23      1.00 o 
  -1  -6   1       54.58       46.33      3.36 o 
   0  -6   1       83.21       72.57      3.50 o 
   1  -6   1      113.46      115.15      4.07 o 
   2  -6   1     1181.75     1310.43     40.83 o 
   3  -6   1      190.27      195.60      5.10 o 
   4  -6   1        2.20        1.90      1.44 o 
   5  -6   1        1.26        2.35      1.58 o 
   6  -6   1        2.92        5.66      2.02 o 
   7  -6   1       49.69       53.53      4.35 o 
   8  -6   1        0.35        0.62      1.46 o 
   9  -6   1       15.53       19.55      2.23 o 
  10  -6   1        1.09        0.44      2.29 o 
  -9  -5   1        0.09        1.35      2.09 o 
  -8  -5   1        0.10        0.86      1.47 o 
  -7  -5   1       20.05       19.85      2.30 o 
  -6  -5   1      359.09      449.48      9.65 o 
  -5  -5   1      172.73      211.15      6.02 o 
  -4  -5   1       44.16       55.73      3.53 o 
  -3  -5   1       27.92       24.92      1.83 o 
  -2  -5   1       54.20       47.45      2.15 o 
  -1  -5   1       58.44       58.15      2.94 o 
   0  -5   1       78.50       80.78      3.59 o 
   1  -5   1      819.83      892.46     15.91 o 
   2  -5   1        1.74        1.23      1.78 o 
   3  -5   1        0.00        0.35      1.34 o 
   4  -5   1       75.35       77.47      3.03 o 
   5  -5   1       22.95       26.15      2.61 o 
   6  -5   1       93.71      107.68      4.27 o 
   7  -5   1       48.57       48.20      4.30 o 
   8  -5   1        8.53        9.50      2.74 o 
   9  -5   1        0.00        2.39      1.31 o 
  10  -5   1       25.41       26.02     10.06 o 
  -9  -4   1        0.27        1.82      2.13 o 
  -8  -4   1        1.65        4.80      1.82 o 
  -7  -4   1       18.39       19.84      2.41 o 
  -6  -4   1      267.31      282.70      9.44 o 
  -5  -4   1       72.81       77.93      3.65 o 
  -4  -4   1       59.74       69.26      3.25 o 
  -3  -4   1        8.23        9.86      1.36 o 
  -2  -4   1       40.36       31.44      1.68 o 
  -1  -4   1        7.64        9.62      1.26 o 
   0  -4   1      217.31      244.49      8.33 o 
   1  -4   1      576.53      577.39      9.53 o 
   2  -4   1      214.93      204.02      3.49 o 
   3  -4   1       52.35       55.51      2.59 o 
   4  -4   1        5.84        7.41      1.13 o 
   5  -4   1       85.48       87.79      3.92 o 
   6  -4   1       60.13       56.54      3.29 o 
   7  -4   1       17.42       20.67      2.78 o 
   8  -4   1        3.47        3.55      1.74 o 
   9  -4   1       62.58       64.34      6.74 o 
  10  -4   1        1.81        3.11      1.99 o 
 -10  -3   1        3.26        4.52      4.24 o 
  -9  -3   1        0.94        0.00      1.96 o 
  -8  -3   1       13.24       14.41      3.82 o 
  -7  -3   1       58.30       85.31      3.54 o 
  -6  -3   1      918.62     1008.19     26.66 o 
  -5  -3   1        1.88        0.00      1.10 o 
  -4  -3   1       35.74       38.84      1.95 o 
  -3  -3   1       34.88       38.08      2.05 o 
  -2  -3   1       11.78       11.49      3.58 o 
  -1  -3   1       52.21       44.56      1.73 o 
   0  -3   1     2247.50     2112.87     18.10 o 
   1  -3   1    18596.73    18266.46   1684.39 o 
   2  -3   1      477.77      442.40      5.47 o 
   3  -3   1       57.97       57.27      2.35 o 
   4  -3   1       16.85       17.16      1.73 o 
   5  -3   1       63.83       65.24      4.16 o 
   6  -3   1        0.34        0.89      1.20 o 
   7  -3   1        4.83        5.43      2.02 o 
   8  -3   1       18.58       14.22      3.08 o 
   9  -3   1        7.60       10.08      2.84 o 
  10  -3   1        7.25        3.58      2.36 o 
 -10  -2   1        3.98       13.19      2.88 o 
  -9  -2   1        0.30        1.07      1.99 o 
  -8  -2   1        0.37        0.05      0.91 o 
  -7  -2   1       99.26       97.74      4.43 o 
  -6  -2   1       55.23       66.42      3.34 o 
  -5  -2   1      112.05      119.74      3.46 o 
  -4  -2   1        3.09        2.30      0.94 o 
  -3  -2   1      101.15       52.09      2.05 o 
  -2  -2   1        8.06        8.07      3.85 o 
  -1  -2   1        1.35        5.50      1.25 o 
   0  -2   1      853.22      824.01      7.31 o 
   1  -2   1      148.14      160.31      3.43 o 
   2  -2   1     1903.69     1825.08     18.29 o 
   3  -2   1      153.62      142.96      2.60 o 
   4  -2   1        2.46        1.44      1.07 o 
   5  -2   1       37.19       35.17      3.97 o 
   6  -2   1        6.00        9.30      2.19 o 
   7  -2   1        7.62        8.54      2.30 o 
   8  -2   1        1.31        3.48      1.42 o 
   9  -2   1        0.23        0.00      1.21 o 
  10  -2   1        0.17        3.60      4.77 o 
 -10  -1   1        0.46        4.26      2.82 o 
  -9  -1   1       16.84       15.97      5.39 o 
  -8  -1   1       22.58       24.49      3.79 o 
  -7  -1   1      163.25      164.81      4.62 o 
  -6  -1   1       13.33       13.98      1.62 o 
  -5  -1   1       23.76       23.53      1.56 o 
  -4  -1   1       66.37       62.60      3.46 o 
  -3  -1   1       66.39       73.97      2.98 o 
  -2  -1   1      117.84        9.15      1.81 o 
  -1  -1   1        2.45        0.19      0.57 o 
   0  -1   1     3565.52     2374.44     39.53 o 
   1  -1   1     2614.21     2651.36     25.58 o 
   2  -1   1      192.09      190.12      5.00 o 
   3  -1   1        2.29        0.74      1.31 o 
   4  -1   1       23.86       18.65      1.67 o 
   5  -1   1        3.41        0.96      1.01 o 
   6  -1   1        3.37        4.45      1.50 o 
   7  -1   1        3.37        1.28      1.24 o 
   8  -1   1      245.37      251.73     13.77 o 
   9  -1   1        0.46        0.00      1.27 o 
  10  -1   1       20.96       17.68      4.82 o 
 -10   0   1        0.79        0.31      1.87 o 
  -9   0   1        0.06        4.28      2.59 o 
  -8   0   1       33.02       28.54      3.45 o 
  -7   0   1       59.20       52.82      4.00 o 
  -6   0   1        2.36        2.26      1.16 o 
  -5   0   1      179.24      216.34      4.34 o 
  -4   0   1      280.76      319.95      5.42 o 
  -3   0   1     2186.01     2143.16     31.60 o 
  -2   0   1    11812.79    10816.45    997.50 o 
   1   0   1       94.23       84.21      0.89 o 
   2   0   1     1725.71     1597.02     16.00 o 
   3   0   1      129.76       96.40      2.09 o 
   4   0   1      112.33       90.76      2.85 o 
   5   0   1        2.25        1.54      1.09 o 
   6   0   1       59.12       45.15      2.77 o 
   7   0   1        0.03        1.43      1.43 o 
   8   0   1       14.84       10.21      2.76 o 
   9   0   1       11.13       10.11      2.71 o 
  10   0   1        0.62        0.00      1.79 o 
 -10   1   1        6.62        3.46      3.16 o 
  -9   1   1        0.76        0.00      2.06 o 
  -8   1   1       78.64       86.11      7.60 o 
  -7   1   1       22.30       14.63      2.46 o 
  -6   1   1       96.55       99.40      4.06 o 
  -5   1   1        7.69       11.12      1.79 o 
  -4   1   1        0.49        0.00      0.67 o 
  -3   1   1      187.43      166.85      2.69 o 
  -2   1   1     3910.56     3852.12     32.23 o 
  -1   1   1     1320.81     1260.87     12.38 o 
   0   1   1     8550.42     3112.15     51.37 o 
   1   1   1     5510.53     5015.72     37.17 o 
   2   1   1      367.16      305.43      4.92 o 
   3   1   1      403.49      366.60      5.01 o 
   4   1   1        9.72       11.14      1.57 o 
   5   1   1      117.00      108.18      3.47 o 
   6   1   1       50.07       44.60      3.07 o 
   7   1   1      433.74      517.09     11.13 o 
   8   1   1        2.83        5.12      1.97 o 
   9   1   1        3.49        2.54      1.42 o 
  10   1   1        0.26        2.81      3.67 o 
 -10   2   1        2.31        5.29      2.61 o 
  -9   2   1       27.45       23.95      3.08 o 
  -8   2   1       57.06       48.89      4.15 o 
  -7   2   1        2.75        1.49      1.05 o 
  -6   2   1       76.53       77.42      4.07 o 
  -5   2   1      449.56      502.37     10.14 o 
  -4   2   1      112.65      118.60      3.53 o 
  -3   2   1       11.59       13.96      1.29 o 
  -2   2   1     1826.60     1721.28     17.30 o 
  -1   2   1        9.67       11.98      0.95 o 
   0   2   1        5.71       12.51      2.59 o 
   1   2   1      125.24      121.60      1.78 o 
   2   2   1       19.34       17.62      1.16 o 
   3   2   1       29.14       33.27      2.04 o 
   4   2   1      124.22      142.94      5.10 o 
   5   2   1        1.02        2.01      1.26 o 
   6   2   1       17.66       19.07      3.30 o 
   7   2   1      432.04      484.28     13.02 o 
   8   2   1        1.68        3.27      1.64 o 
   9   2   1        2.13        4.14      1.35 o 
  10   2   1        1.47        1.51      2.94 o 
 -10   3   1        5.58       10.21      2.70 o 
  -9   3   1       32.59       31.37      3.97 o 
  -8   3   1       30.70       30.29      3.38 o 
  -7   3   1       11.72       15.76      2.39 o 
  -6   3   1       14.74       11.16      1.81 o 
  -5   3   1      294.69      297.47      7.62 o 
  -4   3   1       12.52       11.86      1.50 o 
  -3   3   1        0.17        0.00      0.98 o 
  -2   3   1       16.67       11.82      0.93 o 
  -1   3   1      897.28      863.70      9.52 o 
   0   3   1       83.15       75.77      3.36 o 
   1   3   1      534.79      527.86      6.28 o 
   2   3   1      928.30      984.62     11.00 o 
   3   3   1        0.23        2.21      0.95 o 
   4   3   1       27.39       28.76      2.12 o 
   5   3   1       20.43       23.43      2.23 o 
   6   3   1       62.18       65.42      6.15 o 
   7   3   1       85.69      101.91      6.00 o 
   8   3   1        0.38        0.61      1.69 o 
   9   3   1        0.06        0.37      1.41 o 
 -10   4   1       45.86       54.39      3.64 o 
  -9   4   1       10.11        9.58      4.63 o 
  -8   4   1       40.57       43.95      4.50 o 
  -7   4   1       49.49       54.34      5.11 o 
  -6   4   1       22.56       19.31      3.61 o 
  -5   4   1        6.08        3.41      1.28 o 
  -4   4   1       23.96       23.23      2.74 o 
  -3   4   1       56.72       72.86      3.02 o 
  -2   4   1      926.96      998.45     10.96 o 
  -1   4   1       80.99       75.73      3.63 o 
   0   4   1      100.05      101.47      4.75 o 
   1   4   1     1231.48     1313.59     17.88 o 
   2   4   1      532.78      566.89      8.99 o 
   3   4   1       12.02        8.85      1.24 o 
   4   4   1       11.72       15.62      2.00 o 
   5   4   1       11.25        9.82      2.38 o 
   6   4   1      223.12      251.59      6.54 o 
   7   4   1       33.23       33.80      3.12 o 
   8   4   1        6.22        6.61      2.31 o 
   9   4   1        2.02        4.99      2.02 o 
 -10   5   1        0.63        2.42      2.22 o 
  -9   5   1        9.61        7.04      2.53 o 
  -8   5   1        5.07        4.73      1.79 o 
  -7   5   1        0.07        1.90      1.61 o 
  -6   5   1       61.55       56.73      2.79 o 
  -5   5   1        0.32        2.25      1.48 o 
  -4   5   1       42.08       42.75      2.80 o 
  -3   5   1       17.17       21.00      1.85 o 
  -2   5   1      601.79      652.35     10.08 o 
  -1   5   1      154.86      161.56      4.34 o 
   0   5   1      299.28      338.33      7.81 o 
   1   5   1        3.62        4.70      1.87 o 
   2   5   1       55.02       72.09      3.82 o 
   3   5   1        3.79        6.37      1.50 o 
   4   5   1        2.14        1.86      1.11 o 
   5   5   1       27.23       30.83      3.39 o 
   6   5   1        3.00        6.20      1.72 o 
   7   5   1        0.02        3.83      1.82 o 
   8   5   1        2.61        4.86      2.00 o 
   9   5   1       14.86       25.76      6.45 o 
 -10   6   1        3.10        1.25      2.12 o 
  -9   6   1       19.00       16.93      2.05 o 
  -8   6   1        1.82        2.51      1.65 o 
  -7   6   1        4.42        3.96      1.69 o 
  -6   6   1        2.95        5.81      1.88 o 
  -5   6   1        1.07        0.98      1.54 o 
  -4   6   1       60.45       74.36      3.66 o 
  -3   6   1      354.72      393.10      8.35 o 
  -2   6   1      328.93      363.09      7.69 o 
  -1   6   1        0.25        0.93      1.82 o 
   0   6   1      230.80      270.65     11.71 o 
   1   6   1        2.84        1.76      4.21 o 
   2   6   1      134.31      128.70      4.93 o 
   3   6   1       53.25       54.21      3.21 o 
   4   6   1       11.42       13.15      2.00 o 
   5   6   1        8.56        7.05      2.04 o 
   6   6   1        5.56        4.24      1.85 o 
   7   6   1        0.38        0.91      1.64 o 
   8   6   1        4.19        4.09      1.93 o 
  -9   7   1        2.74        3.19      1.93 o 
  -8   7   1       16.22       15.14      2.95 o 
  -7   7   1       34.58       35.30      2.55 o 
  -6   7   1       37.18       38.57      4.29 o 
  -5   7   1        2.54        4.45      1.89 o 
  -4   7   1       33.64       30.54      6.01 o 
  -3   7   1      118.03      132.47      4.97 o 
  -2   7   1       34.39       34.88      4.00 o 
  -1   7   1       12.65        8.37      2.76 o 
   0   7   1        0.79        2.86      2.27 o 
   1   7   1      586.75      697.17     27.99 o 
   2   7   1        8.57        7.72      3.29 o 
   3   7   1        6.35        5.46      5.91 o 
   4   7   1       49.98       61.25      4.32 o 
   5   7   1       35.19       37.50      2.82 o 
   6   7   1        1.05        1.12      1.16 o 
   7   7   1        0.39        4.35      1.98 o 
   8   7   1        5.50        5.87      2.25 o 
  -9   8   1        0.51        0.00      1.51 o 
  -8   8   1        0.19        1.86      1.60 o 
  -7   8   1       40.54       33.00     11.05 o 
  -6   8   1        5.58        6.55      2.24 o 
  -5   8   1       52.04       55.78      5.27 o 
  -4   8   1      323.69      397.74     13.77 o 
  -3   8   1       95.72       98.54      5.41 o 
  -2   8   1        0.02        1.03      3.49 o 
  -1   8   1       41.15       47.00      3.94 o 
   0   8   1        0.10        9.28      3.95 o 
   1   8   1        0.97        5.38      2.98 o 
   2   8   1       99.53      114.92      7.28 o 
   3   8   1       67.94       64.75      6.97 o 
   4   8   1       10.96       16.01      4.67 o 
   5   8   1        0.05        0.00      3.68 o 
   6   8   1        2.39        0.02      1.21 o 
   7   8   1       21.97       22.44      8.24 o 
  -8   9   1       13.55       10.74      3.25 o 
  -7   9   1        3.99        2.62      1.90 o 
  -6   9   1        7.54        6.10      2.71 o 
  -5   9   1       35.29       34.66      2.51 o 
  -4   9   1        2.51        4.20      5.69 o 
  -3   9   1        0.03        0.00      2.35 o 
  -2   9   1        7.29        6.30      3.06 o 
  -1   9   1       52.58       65.17      9.99 o 
   0   9   1       28.98       30.18      6.38 o 
   1   9   1       61.64       64.73      5.05 o 
   2   9   1       11.05        7.21      3.25 o 
   3   9   1        0.16        1.56      2.64 o 
   4   9   1        7.56        9.11      2.23 o 
   5   9   1        3.18        4.11      2.40 o 
   6   9   1        1.95        6.41      4.25 o 
  -8  10   1        8.23        1.54      8.89 o 
  -7  10   1        1.18        3.78      3.04 o 
  -6  10   1        1.29        2.49      2.22 o 
  -5  10   1        4.13        3.18      3.02 o 
  -4  10   1        1.13        3.09      2.85 o 
  -3  10   1        8.86       15.32      4.73 o 
  -2  10   1        1.56        2.57      3.17 o 
  -1  10   1        3.16        7.36      5.19 o 
   0  10   1       67.12       64.59      6.23 o 
   1  10   1        0.71        4.24      2.22 o 
   2  10   1       17.87       14.87      3.72 o 
   3  10   1       41.51       45.41     11.72 o 
   4  10   1        7.95        8.09      3.42 o 
   5  10   1        0.01        0.00      2.20 o 
  -7  11   1        1.58        1.69      2.23 o 
  -6  11   1       14.73        6.89      8.07 o 
  -5  11   1        3.53        0.80      2.42 o 
  -4  11   1        3.72        1.79      2.46 o 
  -3  11   1       15.55       18.62      3.66 o 
  -2  11   1       16.08       16.30      3.46 o 
  -1  11   1       18.69       20.99      6.76 o 
   0  11   1        0.89        3.75      2.44 o 
   1  11   1        0.32        0.00      4.62 o 
   2  11   1        2.77        4.35      3.01 o 
   3  11   1        3.90        1.84      4.22 o 
   4  11   1        1.23        1.28      3.68 o 
  -5  12   1        4.08        0.00      2.23 o 
  -4  12   1        1.37        0.00      2.72 o 
  -3  12   1        0.80        1.21      2.47 o 
  -2  12   1        0.02        3.94      2.32 o 
  -1  12   1        1.84        2.08      2.59 o 
   0  12   1        1.28        0.00      2.51 o 
   1  12   1        3.81        9.29      4.03 o 
   2  12   1        0.94        4.31      3.10 o 
  -2  13   1        0.15        2.23      2.25 o 
  -1  13   1        0.65        4.11      2.11 o 
   0 -13   2        2.12        3.73      1.87 o 
   1 -13   2        0.02        0.00      1.76 o 
   2 -13   2        0.01        3.47      1.76 o 
   3 -13   2        0.65        2.01      1.60 o 
  -3 -12   2       11.47        4.63      6.38 o 
  -2 -12   2        0.24        0.81      1.86 o 
  -1 -12   2        0.10        1.91      3.16 o 
   0 -12   2        0.20        2.00      2.03 o 
   1 -12   2       25.31       15.28     13.66 o 
   2 -12   2       10.51        2.46      3.89 o 
   3 -12   2        4.27        1.54      3.50 o 
   4 -12   2       21.82       13.93     14.07 o 
   5 -12   2        0.00        2.17      2.33 o 
  -4 -11   2       18.94       11.37     10.76 o 
  -3 -11   2        9.66        5.21      2.91 o 
  -2 -11   2        3.26        1.64      1.90 o 
  -1 -11   2        0.05        2.15      3.70 o 
   0 -11   2        6.09        3.45      3.45 o 
   1 -11   2        1.01        2.32      2.79 o 
   2 -11   2        3.10        0.32      2.40 o 
   3 -11   2        3.18        1.87      1.14 o 
   4 -11   2        5.26        1.39      2.27 o 
   5 -11   2        7.13        1.62      2.37 o 
   6 -11   2        1.48        1.15      2.50 o 
   7 -11   2        1.21        0.00      3.09 o 
  -6 -10   2        0.05        0.00      1.81 o 
  -5 -10   2        0.32        0.52      1.54 o 
  -4 -10   2       26.28       29.20      3.48 o 
  -3 -10   2        2.49        0.52      3.93 o 
  -2 -10   2        0.96        4.76      2.18 o 
  -1 -10   2        6.54       12.17      3.59 o 
   0 -10   2       35.19       39.10      7.56 o 
   1 -10   2       52.98       54.37      6.58 o 
   2 -10   2        0.11        0.00      2.18 o 
   3 -10   2        0.01        0.00      2.87 o 
   4 -10   2       65.19       79.68      5.35 o 
   5 -10   2        0.97        2.01      1.65 o 
   6 -10   2        4.74        6.65      1.76 o 
   7 -10   2        0.89        0.04      1.38 o 
  -7  -9   2        0.88        0.00      3.00 o 
  -6  -9   2        1.89        6.95      2.96 o 
  -5  -9   2        1.97        3.34      2.53 o 
  -4  -9   2       74.69       84.87      8.23 o 
  -3  -9   2       18.80       28.66      5.57 o 
  -2  -9   2        6.68        5.53      4.99 o 
  -1  -9   2       61.77       64.05      5.89 o 
   0  -9   2        4.31        7.03      4.96 o 
   1  -9   2       95.23      102.15      7.30 o 
   2  -9   2        0.16        1.10      2.05 o 
   3  -9   2      267.43      298.07      7.02 o 
   4  -9   2       12.86       15.45      2.81 o 
   5  -9   2       19.81       21.33      6.53 o 
   6  -9   2        5.22        1.46      1.52 o 
   7  -9   2        0.52        1.88      1.58 o 
   8  -9   2        0.30        0.42      1.98 o 
  -7  -8   2        0.04        0.90      1.77 o 
  -6  -8   2        1.87        1.52      1.52 o 
  -5  -8   2      138.60      147.71      7.21 o 
  -4  -8   2       53.33       53.20      5.30 o 
  -3  -8   2        2.47        3.17      1.67 o 
  -2  -8   2        7.43        6.51      4.27 o 
  -1  -8   2       85.84       91.80      6.90 o 
   0  -8   2        0.59        0.81      1.28 o 
   1  -8   2        9.13        8.36      1.86 o 
   2  -8   2        1.59        0.57      1.46 o 
   3  -8   2      382.93      427.99     10.16 o 
   4  -8   2      126.85      148.24      6.35 o 
   5  -8   2        1.72        0.00      1.35 o 
   6  -8   2       64.98       66.93      3.38 o 
   7  -8   2      111.34      109.96      9.35 o 
   8  -8   2        1.94        1.03      2.20 o 
   9  -8   2        3.11        3.50      3.23 o 
  -8  -7   2        0.03        0.69      1.85 o 
  -7  -7   2        1.52        0.00      1.46 o 
  -6  -7   2       51.28       53.10      3.16 o 
  -5  -7   2      266.59      315.12     16.26 o 
  -4  -7   2       12.20       13.14      4.17 o 
  -3  -7   2       14.55        9.17      1.85 o 
  -2  -7   2        9.14        8.41      1.76 o 
  -1  -7   2        1.91        3.52      2.43 o 
   0  -7   2       83.96       89.86      4.22 o 
   1  -7   2       15.27       17.82      1.85 o 
   2  -7   2       69.59       81.33      3.63 o 
   3  -7   2       16.36       12.21      2.63 o 
   4  -7   2       25.02       21.85      2.59 o 
   5  -7   2       84.39       97.01      4.63 o 
   6  -7   2        6.12        4.77      2.22 o 
   7  -7   2        1.38        2.64      1.50 o 
   8  -7   2        1.01        1.00      1.12 o 
   9  -7   2        9.61       12.84      3.43 o 
  -9  -6   2        1.03        4.83      2.46 o 
  -8  -6   2        6.68        6.79      4.22 o 
  -7  -6   2        4.00        9.17      2.83 o 
  -6  -6   2        7.34       13.95      2.80 o 
  -5  -6   2      607.71      699.22     16.13 o 
  -4  -6   2       43.20       17.32     15.87 o 
  -3  -6   2        4.31        3.00      1.06 o 
  -2  -6   2        8.55       13.06      1.79 o 
  -1  -6   2       36.86       41.56      2.16 o 
   0  -6   2      198.36      219.82      5.40 o 
   1  -6   2      482.67      486.64      9.90 o 
   2  -6   2      857.49      958.40     18.14 o 
   3  -6   2       29.27       25.28      2.25 o 
   4  -6   2        1.65        2.86      1.37 o 
   5  -6   2       33.47       36.64      3.17 o 
   6  -6   2       19.30       21.11      2.84 o 
   7  -6   2        1.29        0.00      2.71 o 
   8  -6   2        6.20        6.64      2.07 o 
   9  -6   2       10.23       11.31      2.56 o 
  10  -6   2        6.30        6.35      2.43 o 
  -9  -5   2        0.06        1.40      1.97 o 
  -8  -5   2        2.65        8.51      3.53 o 
  -7  -5   2        5.89       14.05      2.94 o 
  -6  -5   2       43.97       67.57      5.80 o 
  -5  -5   2        5.29        5.98      1.81 o 
  -4  -5   2        3.38        2.00      1.54 o 
  -3  -5   2       20.45       14.65      5.77 o 
  -2  -5   2      342.08      357.45      8.46 o 
  -1  -5   2      105.82      110.62      3.42 o 
   0  -5   2      128.05      155.30      7.84 o 
   1  -5   2       56.29       59.92      2.26 o 
   2  -5   2      492.73      464.95      7.74 o 
   3  -5   2      785.74      892.85     17.05 o 
   4  -5   2        0.05        2.97      1.36 o 
   5  -5   2       42.52       44.54      2.82 o 
   6  -5   2        0.31        3.03      1.90 o 
   7  -5   2       26.61       26.46      3.14 o 
   8  -5   2        2.05        4.68      2.08 o 
   9  -5   2       10.85        9.47      2.36 o 
  10  -5   2        1.13        0.37      4.28 o 
  -9  -4   2        0.25        0.00      2.08 o 
  -8  -4   2       16.25       14.01      3.27 o 
  -7  -4   2        0.19        2.07      1.53 o 
  -6  -4   2      523.48      658.73     16.04 o 
  -5  -4   2       14.75       14.59      2.53 o 
  -4  -4   2        1.38        1.41      0.82 o 
  -3  -4   2       91.17      114.51      3.84 o 
  -2  -4   2        9.26       11.41      1.26 o 
  -1  -4   2       16.32       21.46      1.91 o 
   0  -4   2       13.86       14.65      1.63 o 
   1  -4   2     2559.77     2729.19     33.16 o 
   2  -4   2     4150.70     4558.55     45.18 o 
   3  -4   2       28.73       27.29      2.23 o 
   4  -4   2      132.98      161.05      4.51 o 
   5  -4   2        2.58        3.90      1.24 o 
   6  -4   2       63.90       70.30      3.84 o 
   7  -4   2      121.17      143.66      5.65 o 
   8  -4   2        0.72        2.09      1.55 o 
   9  -4   2       25.97       33.60      3.89 o 
  10  -4   2        7.18        3.72      1.85 o 
 -10  -3   2        0.61        1.22      2.10 o 
  -9  -3   2        2.87        5.15      2.52 o 
  -8  -3   2        7.93        8.92      3.59 o 
  -7  -3   2       46.14       64.53      2.89 o 
  -6  -3   2       20.30       27.47      3.99 o 
  -5  -3   2       12.29       16.81      1.91 o 
  -4  -3   2        1.52        4.05      1.39 o 
  -3  -3   2      338.36      331.82      5.69 o 
  -2  -3   2      216.51      239.23      4.34 o 
  -1  -3   2      326.89      277.45      3.89 o 
   0  -3   2     1140.15     1149.27     11.94 o 
   1  -3   2      195.24      163.42      2.68 o 
   2  -3   2      672.78      739.55      8.35 o 
   3  -3   2       27.17       27.60      1.84 o 
   4  -3   2      140.91      152.95      4.41 o 
   5  -3   2      121.47      130.90      3.71 o 
   6  -3   2       17.04       16.64      2.88 o 
   7  -3   2       10.98       13.17      3.13 o 
   8  -3   2        0.58        0.00      1.31 o 
   9  -3   2        3.69        3.86      3.90 o 
  10  -3   2        1.65        1.02      1.56 o 
 -10  -2   2        0.27        2.79      3.57 o 
  -9  -2   2        0.41        0.86      2.14 o 
  -8  -2   2       50.77       63.39      4.44 o 
  -7  -2   2       15.99       22.28      2.58 o 
  -6  -2   2      135.37      137.14      5.13 o 
  -5  -2   2        5.10        8.50      1.49 o 
  -4  -2   2       48.37       52.89      2.31 o 
  -3  -2   2       16.97        9.60      3.67 o 
  -2  -2   2        0.00        0.00      0.87 o 
  -1  -2   2      317.71      309.17      4.03 o 
   0  -2   2      395.43      386.71      4.67 o 
   2  -2   2      291.87      306.02      4.03 o 
   3  -2   2       17.19       14.65      1.18 o 
   4  -2   2      371.05      406.74      6.97 o 
   5  -2   2       35.61       37.68      2.22 o 
   6  -2   2        2.41        0.41      2.18 o 
   7  -2   2       14.25       13.10      2.47 o 
   8  -2   2      331.53      392.79     11.00 o 
   9  -2   2       44.74       53.69     10.96 o 
  10  -2   2        3.97        4.35      1.83 o 
 -10  -1   2        2.23        0.00      2.30 o 
  -9  -1   2        0.56        0.91      2.14 o 
  -8  -1   2        4.79        5.51      3.92 o 
  -7  -1   2       22.16       17.56      2.46 o 
  -6  -1   2      218.64      197.90      7.25 o 
  -5  -1   2        0.57        1.33      2.43 o 
  -4  -1   2     2296.76     2734.90     37.84 o 
  -3  -1   2        9.26        5.66      0.89 o 
  -1  -1   2      435.43      436.45      5.74 o 
   0  -1   2     1298.20     1268.75     10.87 o 
   1  -1   2     4727.63     4843.82     81.21 o 
   2  -1   2       75.68       69.42      3.14 o 
   3  -1   2      211.22      204.47      4.07 o 
   4  -1   2        8.41        9.99      1.33 o 
   5  -1   2       13.65       15.40      2.78 o 
   6  -1   2       28.32       24.01      4.13 o 
   7  -1   2       16.33       20.05      2.79 o 
   8  -1   2      113.05      116.31      7.03 o 
   9  -1   2        2.21        2.25      0.96 o 
  10  -1   2       12.12       11.83      2.47 o 
 -10   0   2        0.06        2.69      3.75 o 
  -9   0   2        5.13        2.57      3.50 o 
  -8   0   2       40.27       46.45      4.59 o 
  -7   0   2        2.67        4.08      1.41 o 
  -6   0   2        1.50        1.66      1.72 o 
  -5   0   2      226.20      198.30      7.68 o 
  -4   0   2       53.90       72.37      2.69 o 
  -3   0   2        5.95        9.39      0.82 o 
  -2   0   2     1398.43     1306.69     23.56 o 
  -1   0   2       34.46       28.87      1.16 o 
   0   0   2      898.27      849.90      6.64 o 
   1   0   2     3861.22     3599.75     34.46 o 
   2   0   2      594.23      559.59      6.37 o 
   3   0   2      547.69      556.67     10.66 o 
   4   0   2       82.67      108.73      3.37 o 
   5   0   2       12.97        8.99      1.58 o 
   6   0   2        9.84       13.02      2.99 o 
   7   0   2       74.44       62.24      5.93 o 
   8   0   2      228.67      268.81      9.97 o 
   9   0   2        2.25        1.58      1.25 o 
  10   0   2        0.50        1.32      1.58 o 
 -10   1   2        0.06        0.00      2.39 o 
  -9   1   2       12.27       16.07      4.33 o 
  -8   1   2        0.08        0.00      0.74 o 
  -7   1   2       17.11       16.77      2.46 o 
  -6   1   2        2.68        4.60      1.58 o 
  -5   1   2      180.52      196.07      4.70 o 
  -4   1   2        7.60        9.03      1.14 o 
  -3   1   2      799.76      752.46      8.29 o 
  -2   1   2      975.26      989.54     16.46 o 
  -1   1   2     3737.99     3573.68     29.88 o 
   0   1   2      145.76      140.20      2.24 o 
   1   1   2      506.69      437.15      6.29 o 
   2   1   2        1.21        2.21      0.60 o 
   3   1   2     1877.99     1896.59     19.88 o 
   4   1   2       84.18       62.09      2.44 o 
   5   1   2       11.81        9.83      2.23 o 
   6   1   2       22.53       19.25      3.23 o 
   7   1   2      150.12      144.70      4.55 o 
   8   1   2      133.28      131.45      6.95 o 
   9   1   2        3.49        4.97      1.58 o 
  10   1   2        1.68        0.00      3.85 o 
 -10   2   2       18.56        8.02      2.83 o 
  -9   2   2        0.39        1.77      2.31 o 
  -8   2   2        4.89        3.30      1.10 o 
  -7   2   2        0.25        3.71      2.38 o 
  -6   2   2       43.56       42.83      2.71 o 
  -5   2   2      275.02      320.70      6.90 o 
  -3   2   2      618.95      641.74      7.42 o 
  -2   2   2      847.01      804.28     10.66 o 
  -1   2   2     1309.38     1322.38     13.53 o 
   0   2   2       39.63       29.84      1.37 o 
   1   2   2      101.42       97.85      1.88 o 
   2   2   2     1408.25     1478.23     15.48 o 
   3   2   2      451.61      537.83      8.91 o 
   4   2   2      144.64      164.68      6.71 o 
   5   2   2       55.38       58.39      3.06 o 
   6   2   2        5.26        4.16      1.49 o 
   7   2   2       67.11       85.93      3.82 o 
   8   2   2        6.90        9.61      2.81 o 
   9   2   2        6.01        1.13      1.82 o 
  10   2   2        1.38        5.13      5.06 o 
 -10   3   2       38.56       42.42      8.30 o 
  -9   3   2       52.12       64.48      8.73 o 
  -8   3   2       33.21       28.45      5.57 o 
  -7   3   2        6.67        7.55      1.49 o 
  -6   3   2        2.77        2.66      1.23 o 
  -5   3   2       30.63       32.47      1.87 o 
  -4   3   2        7.68       11.87      1.37 o 
  -3   3   2       79.02       68.83      2.64 o 
  -2   3   2      184.90      189.34      3.72 o 
  -1   3   2      193.37      182.13      2.88 o 
   0   3   2      277.94      260.47      3.58 o 
   1   3   2       17.24       22.26      2.12 o 
   2   3   2      183.61      229.15      4.52 o 
   3   3   2      663.37      741.74     12.23 o 
   4   3   2       62.79       58.69      3.18 o 
   5   3   2       12.92       14.63      2.65 o 
   6   3   2       16.99       21.66      2.56 o 
   7   3   2       85.19       94.01      6.69 o 
   8   3   2        1.69        3.04      1.62 o 
   9   3   2        0.02        0.36      1.61 o 
 -10   4   2        8.49        8.97      2.61 o 
  -9   4   2        3.55        5.16      2.71 o 
  -8   4   2        6.95        6.67      2.19 o 
  -7   4   2        0.69        0.00      1.18 o 
  -6   4   2       12.70       13.55      2.38 o 
  -5   4   2      263.78      266.65      9.17 o 
  -4   4   2        2.04        2.25      1.12 o 
  -3   4   2        2.56        4.92      1.48 o 
  -2   4   2      259.98      249.01      3.98 o 
  -1   4   2      711.83      722.70      8.34 o 
   0   4   2      321.97      340.62      9.01 o 
   1   4   2       76.82       76.40      2.77 o 
   2   4   2     2092.93     2461.24     34.82 o 
   3   4   2       58.27       59.10      2.86 o 
   4   4   2       32.18       30.86      4.30 o 
   5   4   2       51.47       51.90      3.20 o 
   6   4   2        0.07        2.50      1.66 o 
   7   4   2        0.43        1.03      2.26 o 
   8   4   2        3.35        3.63      2.33 o 
   9   4   2       13.99       17.54      2.33 o 
 -10   5   2       24.08       24.88      5.00 o 
  -9   5   2        2.27        3.17      1.62 o 
  -8   5   2       14.98       10.84      3.11 o 
  -7   5   2        2.19        5.19      1.92 o 
  -6   5   2      142.59      169.11      6.64 o 
  -5   5   2       11.38       13.10      2.77 o 
  -4   5   2       34.66       37.00      2.00 o 
  -3   5   2      908.49     1064.37     19.95 o 
  -2   5   2        2.05        2.85      1.04 o 
  -1   5   2      207.99      223.88      4.24 o 
   0   5   2      262.34      278.73      9.86 o 
   1   5   2       38.96       47.06      1.92 o 
   2   5   2       18.88       20.24      1.47 o 
   3   5   2       18.96       15.08      1.65 o 
   4   5   2        5.09        7.71      1.87 o 
   5   5   2        0.27        1.34      1.53 o 
   6   5   2        0.14        3.58      1.72 o 
   7   5   2       22.36       27.94      3.28 o 
   8   5   2        0.12        2.05      1.63 o 
 -10   6   2        0.04        0.19      3.42 o 
  -9   6   2        1.46        0.00      2.80 o 
  -8   6   2        4.88        5.32      2.95 o 
  -7   6   2       31.72       31.48      6.36 o 
  -6   6   2        1.14        2.66      2.00 o 
  -5   6   2       40.99       43.29      3.27 o 
  -4   6   2        4.89        3.14      1.64 o 
  -3   6   2        1.42        3.25      1.56 o 
  -2   6   2       63.07       61.96      3.84 o 
  -1   6   2       53.61       58.37      6.61 o 
   0   6   2       81.10       84.04      6.43 o 
   1   6   2      123.70      121.87      5.24 o 
   2   6   2       58.35       52.90      2.85 o 
   3   6   2        0.14        1.48      1.01 o 
   4   6   2        7.24        9.52      2.12 o 
   5   6   2       11.08       11.67      3.26 o 
   6   6   2        1.80        2.05      1.68 o 
   7   6   2        0.12        0.87      1.37 o 
   8   6   2        9.48       13.62      2.65 o 
  -9   7   2        0.01        1.32      2.24 o 
  -8   7   2        1.35        2.22      1.70 o 
  -7   7   2       11.49        8.77      4.04 o 
  -6   7   2       61.43       61.95      4.04 o 
  -5   7   2       13.55       10.98      2.43 o 
  -4   7   2      129.94      152.63      4.80 o 
  -3   7   2      172.95      197.87      6.73 o 
  -2   7   2       18.80       19.61      3.29 o 
  -1   7   2       25.90       29.61      5.19 o 
   0   7   2        2.02        6.47      3.78 o 
   1   7   2        4.70       10.18      3.74 o 
   2   7   2       29.04       26.96      3.79 o 
   3   7   2        4.40        5.75      1.72 o 
   4   7   2       24.70       22.91      2.67 o 
   5   7   2        7.18        5.80      1.97 o 
   6   7   2        0.68        0.00      1.32 o 
   7   7   2       12.49       15.55      2.64 o 
  -9   8   2       61.47       77.91      8.46 o 
  -8   8   2       11.19        7.63      2.14 o 
  -7   8   2        0.38        1.52      1.77 o 
  -6   8   2       60.33       61.92      3.30 o 
  -5   8   2        1.88        2.19      1.36 o 
  -4   8   2       63.56       86.86      5.79 o 
  -3   8   2       24.40       24.83      4.13 o 
  -2   8   2       56.58       56.42      4.32 o 
  -1   8   2       70.57       87.44      7.95 o 
   0   8   2       11.97       14.24      3.07 o 
   1   8   2        9.41       10.74      3.73 o 
   2   8   2       60.85       71.49      7.02 o 
   3   8   2        4.37        3.73      2.64 o 
   4   8   2        0.85        2.13      1.82 o 
   5   8   2        1.62        1.97      1.63 o 
   6   8   2        0.67        0.73      2.20 o 
   7   8   2        0.62        0.41      2.69 o 
  -8   9   2       11.64       11.24      2.38 o 
  -7   9   2        1.13        2.34      1.74 o 
  -6   9   2        0.86        0.89      1.38 o 
  -5   9   2        1.74        1.95      2.19 o 
  -4   9   2        2.36        6.20      3.17 o 
  -3   9   2       35.18       43.44      4.93 o 
  -2   9   2       25.67       21.37     12.37 o 
  -1   9   2        0.91        1.17      3.65 o 
   0   9   2        4.33        0.96      2.15 o 
   1   9   2        2.01        0.00      2.57 o 
   2   9   2        3.65        1.38      3.88 o 
   3   9   2        2.65        4.87      2.82 o 
   4   9   2        5.69       11.47      7.54 o 
   5   9   2        2.34        2.78      1.78 o 
   6   9   2        3.93        3.05      2.16 o 
  -8  10   2        0.76        0.00      2.58 o 
  -7  10   2        1.28        1.32      2.16 o 
  -6  10   2        1.85        4.07      2.40 o 
  -5  10   2        0.05        3.44      2.34 o 
  -4  10   2       18.05       23.89      3.75 o 
  -3  10   2        0.22        0.00      3.91 o 
  -2  10   2       43.03       52.87      5.02 o 
  -1  10   2       14.85       16.17      9.72 o 
   0  10   2        1.83        0.85      2.71 o 
   1  10   2        2.29        1.63      3.51 o 
   2  10   2        2.71        6.21      2.83 o 
   3  10   2       13.59       18.02      3.37 o 
   4  10   2        2.67        4.23      3.99 o 
   5  10   2        0.57        2.52      2.05 o 
  -7  11   2        0.95        0.00      3.26 o 
  -6  11   2        0.84        1.20      2.25 o 
  -5  11   2       17.43       26.09      3.95 o 
  -4  11   2        0.38        0.00      2.32 o 
  -3  11   2        0.42        2.45      2.62 o 
  -2  11   2        7.11       12.78      3.89 o 
  -1  11   2        2.08        6.46      2.94 o 
   0  11   2        2.03        2.10      1.96 o 
   1  11   2        0.46        1.55      2.52 o 
   2  11   2        2.04        0.34      3.26 o 
   3  11   2        1.82        2.94      1.89 o 
  -5  12   2        4.68        2.43      2.83 o 
  -4  12   2       11.65       12.91      3.27 o 
  -3  12   2       38.18       51.82      6.52 o 
  -2  12   2        7.71        5.38      3.33 o 
  -1  12   2        5.29        6.00      2.52 o 
   0  12   2        1.03        3.26      2.49 o 
   1  12   2        0.10        7.07      3.86 o 
   2  12   2        6.25        7.79      3.62 o 
   0 -13   3        0.10        1.66      2.45 o 
   1 -13   3        4.72        3.38      2.71 o 
   2 -13   3        5.14        6.15      2.99 o 
   3 -13   3        2.41        0.62      3.51 o 
  -3 -12   3       13.69        4.71      5.28 o 
  -2 -12   3        7.75        8.57      3.45 o 
  -1 -12   3        8.99        6.32      2.30 o 
   0 -12   3        0.30        0.00      1.14 o 
   1 -12   3        0.00        1.03      2.71 o 
   2 -12   3       15.65       10.82      6.99 o 
   3 -12   3        1.54        2.14      2.25 o 
   4 -12   3       16.07       11.63      5.08 o 
   5 -12   3       15.30       12.36      4.37 o 
  -4 -11   3        1.06        0.22      2.47 o 
  -3 -11   3        0.92        2.41      2.63 o 
  -2 -11   3        0.01        0.75      2.03 o 
  -1 -11   3        5.95        5.84      2.85 o 
   0 -11   3        7.62        5.68      2.40 o 
   1 -11   3       39.55       44.02      6.91 o 
   2 -11   3        0.09        3.01      1.73 o 
   3 -11   3       37.33       40.50     10.54 o 
   4 -11   3       23.20        8.07      7.53 o 
   5 -11   3        0.02        1.62      2.38 o 
   6 -11   3        0.94        3.31      2.31 o 
  -6 -10   3        6.94        2.55      2.11 o 
  -5 -10   3        2.72        4.46      2.16 o 
  -4 -10   3      103.28      129.89    125.27 o 
  -3 -10   3       31.50       32.50      5.54 o 
  -2 -10   3       41.99       55.66      6.61 o 
  -1 -10   3       13.67        2.71      4.17 o 
   0 -10   3        3.56        1.09      2.26 o 
   1 -10   3        1.20        1.94      2.05 o 
   2 -10   3        0.84        1.22      1.97 o 
   3 -10   3        4.80        1.11      1.70 o 
   4 -10   3        0.45        1.14      1.31 o 
   5 -10   3        3.67        3.44      1.27 o 
   6 -10   3        0.03        2.67      1.73 o 
   7 -10   3        1.76        4.32      2.46 o 
  -7  -9   3        0.28        2.78      3.60 o 
  -6  -9   3        0.03        2.45      2.34 o 
  -5  -9   3        0.14        0.23      1.55 o 
  -4  -9   3       72.17      103.63      9.32 o 
  -3  -9   3       71.63       93.37      5.70 o 
  -2  -9   3        7.81        4.57      6.18 o 
  -1  -9   3       18.40       10.16      7.65 o 
   0  -9   3        0.11        0.00      2.08 o 
   1  -9   3       70.26       78.43      7.14 o 
   2  -9   3       14.92       16.67      2.18 o 
   3  -9   3       38.80       40.23      3.89 o 
   4  -9   3        7.96        2.39      1.85 o 
   5  -9   3       11.92       20.51      4.91 o 
   6  -9   3       12.42        9.82      2.86 o 
   7  -9   3        0.00        1.80      2.20 o 
   8  -9   3        3.88        0.90      2.13 o 
  -7  -8   3        7.67        7.80      3.51 o 
  -6  -8   3        1.55        1.91      1.67 o 
  -5  -8   3       38.53       32.11      3.86 o 
  -4  -8   3       57.49       50.42      6.29 o 
  -3  -8   3       34.14       41.50      5.25 o 
  -2  -8   3        0.05        1.02      1.22 o 
  -1  -8   3        0.49        1.87      2.09 o 
   0  -8   3       73.15       74.55      3.33 o 
   1  -8   3      182.21      200.98      5.88 o 
   2  -8   3       20.91       20.47      2.49 o 
   3  -8   3      215.90      226.76      7.62 o 
   4  -8   3      308.31      343.16      7.96 o 
   5  -8   3       43.50       34.32      3.53 o 
   6  -8   3        4.86        3.99      1.89 o 
   7  -8   3        0.59        1.91      1.44 o 
   8  -8   3        9.87       15.29      3.24 o 
   9  -8   3        1.96        0.00      3.38 o 
  -8  -7   3        0.60        3.08      1.98 o 
  -7  -7   3       24.42       19.30      4.95 o 
  -6  -7   3        9.37       11.45      2.99 o 
  -5  -7   3      322.00      352.10     21.70 o 
  -4  -7   3       33.29       30.04      4.45 o 
  -3  -7   3        5.84        4.37      1.51 o 
  -2  -7   3       11.69       14.04      3.87 o 
  -1  -7   3       42.28       48.80      4.84 o 
   0  -7   3        4.24        4.64      1.60 o 
   1  -7   3       30.41       32.44      3.67 o 
   2  -7   3       35.35       31.59      3.72 o 
   3  -7   3      110.22      109.66      4.61 o 
   4  -7   3        3.65        3.25      1.78 o 
   5  -7   3      128.38      132.94      6.35 o 
   6  -7   3       56.44       47.06      3.84 o 
   7  -7   3       11.24        9.32      2.58 o 
   8  -7   3       18.56       15.33      3.18 o 
   9  -7   3        3.98        1.48      3.53 o 
  -9  -6   3        2.10        3.91      3.19 o 
  -8  -6   3        3.76       12.02      4.01 o 
  -7  -6   3        6.43        7.28      2.40 o 
  -6  -6   3       27.89       30.03      3.54 o 
  -5  -6   3       72.44       71.12      5.74 o 
  -4  -6   3       17.56       16.50      3.91 o 
  -3  -6   3       21.72       23.24      2.61 o 
  -2  -6   3        4.78        4.62      1.35 o 
  -1  -6   3        3.38        3.97      0.90 o 
   0  -6   3       15.46       25.55      1.95 o 
   1  -6   3       57.57       50.35      2.18 o 
   2  -6   3      237.55      234.46      6.59 o 
   3  -6   3      205.88      225.50      7.98 o 
   4  -6   3       67.09       59.43      4.00 o 
   5  -6   3       18.79       22.66      3.00 o 
   6  -6   3       60.47       63.28      4.87 o 
   7  -6   3        1.64        3.67      1.38 o 
   8  -6   3        2.56        3.17      1.97 o 
   9  -6   3        0.39        3.17      2.11 o 
  -9  -5   3        1.13        0.00      2.79 o 
  -8  -5   3       12.03       10.67      3.35 o 
  -7  -5   3       22.37       28.96      2.36 o 
  -6  -5   3       62.83       83.89      3.21 o 
  -5  -5   3      309.40      305.38      7.57 o 
  -4  -5   3       17.14       16.52      1.93 o 
  -3  -5   3        3.08        2.57      1.00 o 
  -2  -5   3       21.17       34.72      2.82 o 
  -1  -5   3       51.42       57.56      2.61 o 
   0  -5   3        8.38       15.61      1.68 o 
   1  -5   3      597.16      682.78     10.58 o 
   2  -5   3     3364.95     3730.79     98.29 o 
   3  -5   3       14.03       12.92      2.07 o 
   4  -5   3        3.16        2.57      1.34 o 
   5  -5   3       77.72       67.26      3.43 o 
   6  -5   3        3.31        4.12      2.11 o 
   7  -5   3        8.81        8.68      2.68 o 
   8  -5   3        0.02        5.49      2.76 o 
   9  -5   3       51.05       53.76      6.63 o 
  10  -5   3        3.90        3.15      2.76 o 
  -9  -4   3        2.26        3.10      2.45 o 
  -8  -4   3        4.33       11.28      3.15 o 
  -7  -4   3       11.07       12.90      2.66 o 
  -6  -4   3       83.05       83.49      5.37 o 
  -5  -4   3       18.98       16.44      2.74 o 
  -2  -4   3      326.56      336.79      7.38 o 
  -1  -4   3       10.33       10.00      1.18 o 
   0  -4   3      151.88      157.25      3.35 o 
   1  -4   3      130.65      139.25      2.74 o 
   2  -4   3      768.26      868.65     15.71 o 
   3  -4   3       12.35       15.11      1.56 o 
   4  -4   3      348.37      377.46      7.97 o 
   5  -4   3      116.06      114.81      4.46 o 
   6  -4   3        1.41        2.45      1.11 o 
   7  -4   3        0.23        1.38      0.89 o 
   8  -4   3       30.31       30.02      4.31 o 
   9  -4   3        4.03        5.04      2.62 o 
  10  -4   3        2.89        4.79      2.82 o 
 -10  -3   3        0.11        1.64      2.15 o 
  -9  -3   3        0.08        2.96      2.34 o 
  -8  -3   3        3.16        7.70      3.66 o 
  -7  -3   3        9.62        6.06      2.63 o 
  -6  -3   3       20.63       26.48      3.36 o 
  -5  -3   3        0.44        1.32      1.01 o 
  -3  -3   3       64.52        4.82      1.61 o 
  -2  -3   3       95.89      155.79      3.90 o 
  -1  -3   3      111.28      105.56      2.27 o 
   0  -3   3       22.79       17.27      1.46 o 
   1  -3   3      739.10      826.62      9.25 o 
   2  -3   3      535.37      616.51     10.87 o 
   3  -3   3       26.67       34.06      2.82 o 
   4  -3   3       90.32       84.21      2.98 o 
   5  -3   3       10.56        7.05      2.06 o 
   6  -3   3       12.80       10.36      1.73 o 
   7  -3   3        5.39        4.48      1.42 o 
   8  -3   3        6.41        4.60      3.15 o 
   9  -3   3       64.23       63.95      6.93 o 
  10  -3   3        2.38        5.26      2.52 o 
 -10  -2   3        0.15        0.00      2.62 o 
  -9  -2   3        6.14        6.26      3.05 o 
  -8  -2   3        2.35        1.27      5.29 o 
  -7  -2   3        6.97        6.28      4.14 o 
  -6  -2   3       16.40       20.13      3.30 o 
  -5  -2   3       19.48       20.76      2.12 o 
  -4  -2   3      260.87      271.67      4.83 o 
  -2  -2   3      134.82      109.80      4.26 o 
  -1  -2   3      229.77      185.15      2.86 o 
   0  -2   3      119.15      114.98      3.20 o 
   1  -2   3      926.91      913.61      9.76 o 
   2  -2   3      915.26      935.78     10.07 o 
   3  -2   3      138.03      128.53      4.95 o 
   4  -2   3       56.81       48.35      3.05 o 
   5  -2   3       75.61       79.09      3.76 o 
   6  -2   3        6.69        8.24      1.65 o 
   7  -2   3        0.62        1.12      2.20 o 
   8  -2   3        0.15        0.00      1.90 o 
   9  -2   3       42.17       33.35      7.91 o 
  10  -2   3        0.23        4.53      3.27 o 
 -10  -1   3        1.43        0.00      2.14 o 
  -9  -1   3        0.02        5.14      3.18 o 
  -8  -1   3        5.88        6.59      3.64 o 
  -7  -1   3       19.90       25.30      3.52 o 
  -6  -1   3      161.00      185.65     14.55 o 
  -5  -1   3       22.31       33.09      2.42 o 
  -4  -1   3     2092.46     2503.00     66.42 o 
  -2  -1   3     1190.01     1198.29     33.53 o 
  -1  -1   3     1088.32     1105.24     17.71 o 
   0  -1   3      959.70      935.75     11.80 o 
   1  -1   3        1.90        2.04      0.46 o 
   2  -1   3      122.62      118.73      8.02 o 
   3  -1   3       68.96       70.93      4.26 o 
   4  -1   3        9.66       10.48      1.64 o 
   5  -1   3       16.15       13.54      1.56 o 
   6  -1   3        4.28        3.23      1.16 o 
   7  -1   3       46.40       48.71      4.49 o 
   8  -1   3      292.09      334.79     13.28 o 
   9  -1   3        4.13        6.83      3.49 o 
  10  -1   3        0.37        0.44      1.77 o 
 -10   0   3        1.45        1.24      2.31 o 
  -9   0   3       19.46       19.04      3.46 o 
  -8   0   3       85.14       77.19      6.20 o 
  -7   0   3        1.26        1.00      2.70 o 
  -6   0   3        5.76        9.95      2.38 o 
  -5   0   3        1.90        1.30      2.39 o 
  -4   0   3      683.12      850.07     22.60 o 
  -3   0   3      349.98      359.67      9.06 o 
  -1   0   3     5397.46     5182.52     60.94 o 
   0   0   3      888.22      845.15      8.89 o 
   1   0   3      208.01      183.68      2.16 o 
   2   0   3        3.14        3.60      0.96 o 
   3   0   3       94.32      103.60      3.13 o 
   4   0   3       31.84       36.26      1.72 o 
   5   0   3        1.38        2.61      1.22 o 
   6   0   3       28.77       30.82      2.69 o 
   7   0   3       11.79       11.84      2.54 o 
   8   0   3       72.92       74.43      4.70 o 
   9   0   3        2.94        0.00      1.40 o 
  10   0   3        5.34        5.04      2.65 o 
 -10   1   3        1.67        0.69      2.25 o 
  -9   1   3       11.94       15.72      4.35 o 
  -8   1   3        4.64        2.42      2.30 o 
  -7   1   3        2.17        3.20      2.29 o 
  -6   1   3       23.12       23.70      2.06 o 
  -5   1   3        4.44       20.05      2.49 o 
  -4   1   3     2419.76     2507.42     43.17 o 
  -3   1   3      267.95      253.78      7.12 o 
  -2   1   3      505.57      509.11      5.87 o 
  -1   1   3      984.92      929.96      9.82 o 
   0   1   3       61.20       58.21      2.11 o 
   1   1   3      400.41      399.51      6.07 o 
   2   1   3       39.25       43.80      1.83 o 
   3   1   3     1650.07     1911.24     27.17 o 
   4   1   3       16.60       16.50      1.48 o 
   5   1   3        1.55        1.75      1.16 o 
   6   1   3       28.49       23.57      3.35 o 
   7   1   3       65.24       78.48      4.86 o 
   8   1   3        4.91        5.73      2.07 o 
   9   1   3        0.91        3.16      2.74 o 
 -10   2   3        0.01        0.83      2.25 o 
  -9   2   3       57.98       63.81      7.39 o 
  -8   2   3        0.23        0.15      2.89 o 
  -7   2   3        3.77        2.30      1.75 o 
  -6   2   3        2.86        0.59      1.63 o 
  -5   2   3      501.16      540.70     13.13 o 
  -4   2   3        4.53        5.03      6.26 o 
  -3   2   3      249.09      277.81      4.79 o 
  -2   2   3     1855.95     1972.96     19.97 o 
  -1   2   3        0.82        0.96      1.49 o 
   0   2   3      884.31      848.55     14.16 o 
   1   2   3        7.45        8.55      1.07 o 
   2   2   3      843.16      922.33     10.48 o 
   3   2   3      280.52      304.61     11.42 o 
   4   2   3        5.40        4.94      1.14 o 
   5   2   3        6.86        6.51      2.51 o 
   6   2   3        4.12        5.01      2.65 o 
   7   2   3       47.82       42.01      4.80 o 
   8   2   3        0.11        2.22      2.40 o 
   9   2   3        0.18        3.01      2.90 o 
 -10   3   3        1.52        1.29      4.03 o 
  -9   3   3        3.98        3.50      3.20 o 
  -8   3   3        2.75        3.42      3.17 o 
  -7   3   3       16.56       13.01      3.54 o 
  -6   3   3       15.05       16.18      2.79 o 
  -5   3   3       43.15       46.41      2.09 o 
  -3   3   3       34.19       37.17      1.75 o 
  -2   3   3        0.13        0.93      1.15 o 
  -1   3   3       52.88       60.37      2.82 o 
   0   3   3      144.15      157.41      2.89 o 
   1   3   3      576.96      593.40      8.56 o 
   2   3   3      662.52      741.89     11.43 o 
   3   3   3       78.28       78.40      4.96 o 
   4   3   3       29.82       36.91      3.21 o 
   5   3   3        3.39        5.94      1.81 o 
   6   3   3       19.85       18.88      2.44 o 
   7   3   3        0.55        0.00      1.38 o 
   8   3   3        0.01        0.00      1.44 o 
   9   3   3        0.20        0.00      2.02 o 
 -10   4   3       17.79       19.77      3.28 o 
  -9   4   3        0.64        1.81      2.14 o 
  -8   4   3        1.87        4.44      5.85 o 
  -7   4   3        0.40        1.93      1.89 o 
  -6   4   3       35.70       46.92      3.65 o 
  -5   4   3       22.52       27.56      2.50 o 
  -4   4   3        4.61        3.46      1.33 o 
  -3   4   3      588.05      725.67     11.22 o 
  -2   4   3     1355.52     1565.24     22.43 o 
  -1   4   3      105.53      117.53      3.94 o 
   0   4   3      194.07      190.48      8.71 o 
   1   4   3      464.67      530.45     10.18 o 
   2   4   3      177.54      168.76      4.23 o 
   3   4   3      152.06      139.38      5.89 o 
   4   4   3        0.19        0.98      0.83 o 
   5   4   3        2.90        3.52      1.79 o 
   6   4   3        0.03        0.84      1.84 o 
   7   4   3       11.81       11.76      2.01 o 
   8   4   3        4.26        2.71      1.71 o 
   9   4   3        1.37        3.38      3.79 o 
 -10   5   3        0.00        0.00      2.02 o 
  -9   5   3        3.96        3.57      2.34 o 
  -8   5   3       44.11        1.02      1.64 o 
  -7   5   3       12.19       11.75      2.81 o 
  -6   5   3       27.01       25.96      3.10 o 
  -5   5   3       46.40       52.35      2.93 o 
  -4   5   3      125.60      137.42      5.34 o 
  -3   5   3        0.23        4.52      2.23 o 
  -2   5   3        1.02        0.87      0.73 o 
  -1   5   3       14.93       13.48      1.26 o 
   0   5   3       13.22       12.33      1.41 o 
   1   5   3      108.38      103.22      3.04 o 
   2   5   3        2.08        5.18      1.39 o 
   3   5   3       35.64       37.88      8.44 o 
   4   5   3        8.36        8.69      2.08 o 
   5   5   3        7.91        6.37      2.05 o 
   6   5   3        8.15        9.08      2.78 o 
   7   5   3        1.06        1.02      1.36 o 
   8   5   3        5.30        5.57      3.08 o 
 -10   6   3        0.25        0.86      2.11 o 
  -9   6   3        0.12        4.00      2.96 o 
  -8   6   3        2.26        4.73      2.79 o 
  -7   6   3       11.92       14.06      2.54 o 
  -6   6   3       21.72       27.66      3.71 o 
  -5   6   3       19.05       19.36      2.55 o 
  -4   6   3       55.88       61.93      4.04 o 
  -3   6   3      255.26      298.38     10.09 o 
  -2   6   3       19.37       20.87      2.89 o 
  -1   6   3        0.03        0.00      1.83 o 
   0   6   3        0.23        0.49      2.07 o 
   1   6   3       35.05       30.56      2.48 o 
   2   6   3       67.11       66.16      3.51 o 
   3   6   3        0.01        0.39      2.07 o 
   4   6   3       37.75       33.62      3.48 o 
   5   6   3       58.82       67.34      7.22 o 
   6   6   3       16.82       15.70      2.54 o 
   7   6   3        3.81        3.59      3.38 o 
   8   6   3        1.16        1.78      2.05 o 
  -9   7   3       30.91       43.22      3.98 o 
  -8   7   3      125.09      153.35     22.49 o 
  -7   7   3       26.08       30.36      3.16 o 
  -6   7   3        0.89        1.07      1.38 o 
  -5   7   3        2.43        4.88      2.13 o 
  -4   7   3        4.23        4.45      1.42 o 
  -3   7   3       88.65       88.10      3.87 o 
  -2   7   3        2.83        2.37      3.14 o 
  -1   7   3        0.81        2.60      2.39 o 
   0   7   3       55.92       73.63      5.08 o 
   1   7   3      180.38      183.60      8.08 o 
   2   7   3        0.12        2.64      2.65 o 
   3   7   3        5.69        9.02      3.23 o 
   4   7   3       31.92       23.25      5.74 o 
   5   7   3        0.06        0.34      1.06 o 
   6   7   3        1.82        3.77      1.51 o 
   7   7   3        3.15        7.80      3.42 o 
  -9   8   3        4.59        5.16      3.68 o 
  -8   8   3       15.17       10.53      6.55 o 
  -7   8   3        5.02        2.16      1.49 o 
  -6   8   3        3.37        1.38      1.39 o 
  -5   8   3       46.58       47.54      3.42 o 
  -4   8   3       62.23       52.00      4.12 o 
  -3   8   3       79.21       93.53      5.26 o 
  -2   8   3        0.08        7.25      3.93 o 
  -1   8   3       41.86       52.18      6.06 o 
   0   8   3      120.80      128.15      5.79 o 
   1   8   3        0.42        2.48      2.32 o 
   2   8   3       20.86       17.56      3.42 o 
   3   8   3        0.24        6.49      2.95 o 
   4   8   3       12.21       10.19      2.83 o 
   5   8   3        2.53        0.00      3.97 o 
   6   8   3        0.00        5.39      7.90 o 
  -8   9   3        0.15        1.61      1.46 o 
  -7   9   3        0.10        2.56      1.88 o 
  -6   9   3        0.09        0.91      1.28 o 
  -5   9   3       16.93       16.61      5.54 o 
  -4   9   3        0.05        0.90      2.26 o 
  -3   9   3       13.05        9.36      3.91 o 
  -2   9   3       20.65       22.69      6.97 o 
  -1   9   3       16.62       15.73      4.18 o 
   0   9   3       99.95      100.14     10.92 o 
   1   9   3       60.61       59.75      5.51 o 
   2   9   3        3.47        2.18      1.82 o 
   3   9   3       14.99       11.35      3.78 o 
   4   9   3        7.58        4.64      3.32 o 
   5   9   3        0.74        4.72      2.55 o 
  -7  10   3        0.00        2.69      2.28 o 
  -6  10   3        0.02        3.18      3.04 o 
  -5  10   3        0.02        0.00      2.26 o 
  -4  10   3        1.22        4.44      2.65 o 
  -3  10   3        5.56        6.06      3.39 o 
  -2  10   3       20.15       19.48      5.22 o 
  -1  10   3       69.58       78.75      6.47 o 
   0  10   3        7.78        3.11      2.69 o 
   1  10   3        1.57        1.99      2.24 o 
   2  10   3        0.01        0.28      2.29 o 
   3  10   3        0.53        0.00      2.31 o 
   4  10   3        1.98        1.64      2.32 o 
  -6  11   3        0.08        0.00      2.79 o 
  -5  11   3        0.60        0.69      2.37 o 
  -4  11   3        5.14        2.65      2.63 o 
  -3  11   3       15.05       17.84      4.35 o 
  -2  11   3       14.30       20.76      6.69 o 
  -1  11   3        3.12       13.48      3.96 o 
   0  11   3        2.95        7.47      8.06 o 
   1  11   3        1.30        0.00      2.48 o 
   2  11   3        0.06        3.75      2.63 o 
   3  11   3        2.96        1.42      1.99 o 
  -5  12   3        8.47        5.13      6.93 o 
  -4  12   3        2.35        4.16      5.06 o 
  -3  12   3        7.21       15.77      4.49 o 
  -2  12   3       34.37       46.79      5.61 o 
  -1  12   3        0.16        1.74      2.75 o 
   0  12   3        4.47        6.39      2.70 o 
   1  12   3        0.08        1.74      1.31 o 
   0 -13   4        0.06        4.04      1.93 o 
   1 -13   4        0.02        5.78      2.81 o 
   2 -13   4        0.51        1.74      1.60 o 
  -3 -12   4        0.46        0.00      2.04 o 
  -2 -12   4        5.84        1.21      2.29 o 
  -1 -12   4        0.46        0.58      2.40 o 
   0 -12   4        3.33        4.10      2.20 o 
   1 -12   4        0.71        1.60      1.74 o 
   2 -12   4        0.11        1.41      1.92 o 
   3 -12   4        0.08        0.00      2.42 o 
   4 -12   4        3.97        6.54      4.70 o 
   5 -12   4       15.79        4.82      4.69 o 
  -4 -11   4       16.59        9.43      7.50 o 
  -3 -11   4       16.67       12.24      5.70 o 
  -2 -11   4       48.67        3.78      3.96 o 
  -1 -11   4        7.54        4.12      7.74 o 
   0 -11   4       16.47        5.70      6.80 o 
   1 -11   4        1.25        0.00      2.02 o 
   2 -11   4       10.09       10.17      5.86 o 
   3 -11   4        3.39        1.12      2.56 o 
   4 -11   4       37.09       22.78      6.32 o 
   5 -11   4        8.20        5.53      2.01 o 
   6 -11   4        3.08        0.00      3.54 o 
  -6 -10   4        0.31        0.00      3.07 o 
  -5 -10   4        9.97        1.24      2.50 o 
  -4 -10   4       15.28        9.08      9.85 o 
  -3 -10   4        8.04        3.38      4.22 o 
  -2 -10   4        0.02        3.01      2.52 o 
  -1 -10   4       76.36       17.92     42.58 o 
   0 -10   4        9.05        6.72      3.89 o 
   1 -10   4        2.69        0.10      1.61 o 
   2 -10   4        0.00        0.00      1.87 o 
   3 -10   4       15.28       14.44      4.41 o 
   4 -10   4       12.85        8.38      1.84 o 
   5 -10   4        0.37        3.33      1.34 o 
   6 -10   4        0.24        0.88      3.33 o 
   7 -10   4        1.83        1.26      2.02 o 
  -7  -9   4        0.14        5.64      4.88 o 
  -6  -9   4        0.33        0.96      1.61 o 
  -5  -9   4       19.07        3.67      3.34 o 
  -4  -9   4       13.96        9.56      4.28 o 
  -3  -9   4       77.98       95.36      7.03 o 
  -2  -9   4        1.47        0.00      0.93 o 
  -1  -9   4       34.57       10.00     19.28 o 
   0  -9   4      119.86      133.38      4.86 o 
   1  -9   4       23.51       17.47      7.89 o 
   2  -9   4        1.97        3.51      1.33 o 
   3  -9   4       69.93       59.27      5.73 o 
   4  -9   4       11.95        9.25      3.33 o 
   5  -9   4        1.94        1.33      1.44 o 
   6  -9   4        3.44        4.25      2.50 o 
   7  -9   4        2.79        5.01      2.57 o 
   8  -9   4        6.05        6.19      2.98 o 
  -7  -8   4        0.90        0.05      1.11 o 
  -6  -8   4        3.48        3.56      1.41 o 
  -5  -8   4        6.29        3.38      6.52 o 
  -4  -8   4      125.46      137.56      7.19 o 
  -3  -8   4        2.63        1.19      2.11 o 
  -2  -8   4        3.92        4.84      1.87 o 
  -1  -8   4        2.91        1.16      1.08 o 
   0  -8   4       27.31       23.58      2.79 o 
   1  -8   4        4.35        3.82      1.47 o 
   2  -8   4      137.28      138.25      5.46 o 
   3  -8   4      388.38      491.56     12.66 o 
   4  -8   4       60.30       61.42      4.84 o 
   5  -8   4        7.85        8.75      2.46 o 
   6  -8   4        9.21        9.32      3.65 o 
   7  -8   4        2.52        2.72      2.86 o 
   8  -8   4        1.80        0.23      1.57 o 
  -8  -7   4        5.46        5.31      2.30 o 
  -7  -7   4        0.58        0.00      1.73 o 
  -6  -7   4        3.50        3.74      1.30 o 
  -5  -7   4        7.63       10.33      3.19 o 
  -4  -7   4        2.36        2.67      1.36 o 
  -3  -7   4        5.60        5.68      2.09 o 
  -2  -7   4      102.25      110.06      4.97 o 
  -1  -7   4       33.07       27.16      4.45 o 
   0  -7   4        0.81        0.26      0.92 o 
   1  -7   4        1.94        1.77      0.90 o 
   2  -7   4        1.37        1.84      0.97 o 
   3  -7   4       79.45       80.92      5.11 o 
   4  -7   4      130.98      123.28      4.43 o 
   5  -7   4        6.23        5.01      1.83 o 
   6  -7   4        9.75        6.53      2.87 o 
   7  -7   4        3.40        6.31      2.58 o 
   8  -7   4        0.04        0.00      3.81 o 
   9  -7   4        0.49        2.67      2.70 o 
  -9  -6   4        0.05        3.57      2.63 o 
  -8  -6   4        6.19        5.76      2.64 o 
  -7  -6   4       23.42       23.13      4.05 o 
  -6  -6   4        0.00        0.42      1.72 o 
  -5  -6   4       32.84       27.92      5.71 o 
  -4  -6   4        0.27        1.51      1.18 o 
  -3  -6   4        0.99        0.84      1.75 o 
  -2  -6   4        0.97        1.93      0.79 o 
  -1  -6   4        0.16        0.40      2.19 o 
   0  -6   4        4.24        6.86      1.54 o 
   1  -6   4       21.00       23.76      2.05 o 
   2  -6   4      168.63      187.14      7.55 o 
   3  -6   4      513.10      600.69     25.71 o 
   4  -6   4       10.06        8.02      2.05 o 
   5  -6   4       16.02       21.72      3.69 o 
   6  -6   4       24.87       33.14      4.84 o 
   7  -6   4        2.00        2.06      2.02 o 
   8  -6   4       13.39        8.04      3.02 o 
   9  -6   4        7.25        4.45      1.85 o 
  -9  -5   4        0.40        0.28      2.28 o 
  -8  -5   4        7.99        9.53      2.68 o 
  -7  -5   4        4.55        6.97      3.21 o 
  -6  -5   4        7.79        5.73      1.85 o 
  -5  -5   4        8.06        3.62      3.06 o 
  -4  -5   4       55.46       19.40     34.34 o 
  -3  -5   4        8.33       14.86      1.77 o 
  -2  -5   4      771.72      883.47     17.55 o 
  -1  -5   4        0.20        1.89      0.68 o 
   0  -5   4        0.01        0.18      0.83 o 
   1  -5   4        8.70       11.49      1.62 o 
   2  -5   4      188.14      209.90      5.16 o 
   3  -5   4      856.93      918.49     17.95 o 
   4  -5   4        4.48        7.13      1.62 o 
   5  -5   4       46.07       45.60      2.52 o 
   6  -5   4       65.55       61.06      6.84 o 
   7  -5   4       12.76       14.90      4.27 o 
   8  -5   4        0.09        1.48      1.57 o 
   9  -5   4       15.62       15.73      2.83 o 
  -9  -4   4        1.28        0.00      2.16 o 
  -8  -4   4        3.97        3.54      4.41 o 
  -7  -4   4        2.74        3.36      2.20 o 
  -6  -4   4        3.83        2.88      2.74 o 
  -5  -4   4        0.26        0.99      2.55 o 
  -4  -4   4       70.85       10.79     35.18 o 
  -3  -4   4      402.99      492.07     10.05 o 
  -2  -4   4        9.97       15.60      2.51 o 
  -1  -4   4      230.10      238.50      4.53 o 
   0  -4   4        0.53        1.94      0.63 o 
   1  -4   4      243.07      245.26      5.04 o 
   2  -4   4     1961.67     2193.98     37.68 o 
   3  -4   4      184.17      183.81      6.93 o 
   4  -4   4        1.55        0.59      3.29 o 
   5  -4   4        0.08        0.72      1.04 o 
   6  -4   4        4.91        3.85      3.17 o 
   7  -4   4       13.68       10.72      3.87 o 
   8  -4   4        4.42        3.57      2.82 o 
   9  -4   4      104.77      112.22      8.79 o 
 -10  -3   4       13.01       23.51      6.24 o 
  -9  -3   4        0.92        1.29      2.48 o 
  -8  -3   4        0.94        2.22      2.57 o 
  -7  -3   4        1.69        0.07      2.27 o 
  -6  -3   4        2.49        0.01      3.66 o 
  -5  -3   4       14.58        5.96     10.27 o 
  -4  -3   4       72.31        0.53      0.82 o 
  -3  -3   4     1020.25     1222.12     26.61 o 
  -2  -3   4       13.84       15.09      1.43 o 
  -1  -3   4      246.94      235.83      3.70 o 
   0  -3   4      400.56      412.40      6.41 o 
   1  -3   4       66.34       75.27      2.93 o 
   2  -3   4       39.27       30.14      3.16 o 
   3  -3   4      317.79      371.02      8.68 o 
   4  -3   4       52.25       51.95      2.35 o 
   5  -3   4       91.75       92.98      4.24 o 
   6  -3   4       19.59       26.23      4.14 o 
   7  -3   4       16.32       19.53      3.18 o 
   8  -3   4       16.74       15.80      3.90 o 
   9  -3   4       46.51       48.27      6.97 o 
 -10  -2   4        1.10        1.04      2.24 o 
  -9  -2   4        0.66        4.07      2.38 o 
  -8  -2   4       22.16       18.51      5.22 o 
  -7  -2   4        1.23        0.00      2.05 o 
  -6  -2   4        0.31        3.62      2.19 o 
  -5  -2   4       16.74       17.59      2.32 o 
  -4  -2   4        3.32        0.00      0.29 o 
  -2  -2   4       11.81       13.52      2.04 o 
  -1  -2   4        0.48        0.41      1.74 o 
   0  -2   4      207.73      180.93      2.89 o 
   1  -2   4      217.57      215.90      3.14 o 
   2  -2   4      231.65      262.36      7.85 o 
   3  -2   4      198.03      211.34      5.56 o 
   4  -2   4      534.22      622.34     15.95 o 
   5  -2   4        8.67       12.49      2.30 o 
   6  -2   4        5.40        3.92      2.23 o 
   7  -2   4        4.41        7.12      4.07 o 
   8  -2   4       24.50       22.34      5.72 o 
   9  -2   4        1.10        0.99      1.78 o 
  10  -2   4        0.25        1.84      1.96 o 
 -10  -1   4        0.61        0.72      2.30 o 
  -9  -1   4        6.84        4.19      2.66 o 
  -8  -1   4      239.69      277.47     10.80 o 
  -7  -1   4       65.32       74.32      7.79 o 
  -6  -1   4       21.53       26.81      5.55 o 
  -5  -1   4       50.45       41.28      2.71 o 
  -4  -1   4      310.13      339.60      7.73 o 
  -3  -1   4     1670.90       41.34      1.88 o 
  -2  -1   4       84.35       92.72      4.06 o 
  -1  -1   4      582.52      528.18     10.52 o 
   0  -1   4      427.24      406.22      6.06 o 
   1  -1   4        6.24        4.37      0.75 o 
   3  -1   4       12.37       12.70      2.24 o 
   4  -1   4      211.63      221.26      7.63 o 
   5  -1   4       17.57       18.17      1.84 o 
   6  -1   4        0.75        3.35      1.26 o 
   7  -1   4       17.78       19.79      3.60 o 
   8  -1   4       12.01       10.69      2.40 o 
   9  -1   4       21.88       18.78      3.12 o 
 -10   0   4        3.41        7.10      3.66 o 
  -9   0   4        0.81        0.00      2.42 o 
  -8   0   4        5.07        2.39      3.51 o 
  -7   0   4        0.64        0.00      2.85 o 
  -6   0   4      264.27      277.58     16.09 o 
  -5   0   4       92.16       91.50      7.06 o 
  -4   0   4      144.21      178.35      8.88 o 
  -3   0   4     1341.63     1392.27     18.73 o 
  -2   0   4      745.72      748.47      8.30 o 
  -1   0   4       32.36       21.93      1.24 o 
   0   0   4       61.15       64.85      2.69 o 
   1   0   4       99.62      118.37      2.17 o 
   2   0   4      174.33      190.93      3.67 o 
   3   0   4      458.94      491.36      7.88 o 
   4   0   4      238.82      273.21      6.13 o 
   5   0   4        2.03        4.47      2.01 o 
   6   0   4       37.35       35.57      3.14 o 
   7   0   4        3.02        1.44      1.40 o 
   8   0   4        0.00        3.65      2.89 o 
   9   0   4       10.51        6.52      2.36 o 
 -10   1   4        0.14        0.41      2.35 o 
  -9   1   4       92.68       95.81     10.29 o 
  -8   1   4       34.01       41.35      5.52 o 
  -7   1   4        0.27        4.78      2.53 o 
  -6   1   4       24.52       17.97      4.14 o 
  -5   1   4       27.87       38.11      2.93 o 
  -4   1   4      523.99      529.02     15.47 o 
  -3   1   4      229.03      211.48      4.46 o 
  -2   1   4        2.54        0.00      0.68 o 
  -1   1   4      782.55      787.31      8.74 o 
   0   1   4        1.55        1.80      0.86 o 
   1   1   4      100.85      115.59      2.97 o 
   2   1   4       50.79       54.74      2.02 o 
   3   1   4       24.42       27.10      2.03 o 
   4   1   4       43.36       39.03      2.05 o 
   5   1   4        2.34        1.98      1.90 o 
   6   1   4        0.33        2.24      3.84 o 
   7   1   4        0.29        0.82      2.62 o 
   8   1   4        9.57       14.77      7.68 o 
   9   1   4        1.68        3.78      1.86 o 
 -10   2   4        0.01        3.61      4.16 o 
  -9   2   4        2.75       10.05      3.00 o 
  -8   2   4        1.07        2.70      2.50 o 
  -7   2   4       16.38       22.28      4.00 o 
  -6   2   4       12.19       14.11      3.54 o 
  -5   2   4       34.89       35.73      8.76 o 
  -4   2   4      211.35      230.05      5.81 o 
  -3   2   4      347.33      383.12      7.01 o 
  -2   2   4        2.67        3.95      1.01 o 
  -1   2   4        2.41        0.81      1.35 o 
   0   2   4        0.67        0.37      0.92 o 
   1   2   4      137.45      128.49      2.90 o 
   2   2   4       19.62       16.63      1.76 o 
   3   2   4      814.80      953.16     18.23 o 
   4   2   4        1.21        0.69      0.61 o 
   5   2   4        0.21        0.11      0.98 o 
   6   2   4        6.23        4.07      2.86 o 
   7   2   4        0.22        0.24      1.25 o 
   8   2   4        0.15        0.00      1.95 o 
   9   2   4        0.03        2.46      2.74 o 
 -10   3   4        0.00        3.21      2.47 o 
  -9   3   4       29.92       37.29      8.08 o 
  -8   3   4        1.05        2.47      6.84 o 
  -7   3   4        5.62        7.45      2.69 o 
  -6   3   4        4.85        3.57      1.35 o 
  -5   3   4      145.56      170.26      6.22 o 
  -4   3   4       42.59       28.89      1.53 o 
  -3   3   4        1.36        0.00      0.93 o 
  -2   3   4     1585.66     1795.94     25.47 o 
  -1   3   4       20.43       17.95      1.75 o 
   0   3   4        1.74        0.00      1.33 o 
   1   3   4       26.67       32.55      1.82 o 
   2   3   4       21.72       17.79      1.99 o 
   3   3   4       15.29       16.33      1.70 o 
   4   3   4       20.13       21.05      3.51 o 
   5   3   4       20.92       15.67      2.97 o 
   6   3   4       13.61       12.56      2.22 o 
   7   3   4        0.35        2.15      2.16 o 
   8   3   4        0.89        1.43      2.13 o 
   9   3   4        1.97        1.71      3.09 o 
 -10   4   4        3.78        2.23      2.79 o 
  -9   4   4        2.67        3.08      2.78 o 
  -8   4   4        7.28        8.41      4.14 o 
  -7   4   4      112.39      127.20      8.10 o 
  -6   4   4       27.86       26.87      4.02 o 
  -5   4   4        0.02        2.48      1.23 o 
  -4   4   4      100.54      111.90      3.42 o 
  -3   4   4       28.96       28.15      1.91 o 
  -2   4   4      389.70      392.10      6.94 o 
  -1   4   4      332.56      357.90      6.42 o 
   0   4   4      707.81      757.89     11.65 o 
   1   4   4       75.50       58.80      2.49 o 
   2   4   4        2.90        4.49      1.64 o 
   3   4   4        0.74        0.69      1.36 o 
   4   4   4        8.64        8.68      2.30 o 
   5   4   4        0.00        1.57      1.36 o 
   6   4   4       15.00       15.96      3.26 o 
   7   4   4        4.70        3.48      1.41 o 
   8   4   4        0.97        1.39      2.26 o 
 -10   5   4        0.28        0.00      2.12 o 
  -9   5   4        0.72        0.65      2.31 o 
  -8   5   4        5.38        1.94      2.30 o 
  -7   5   4       96.41      129.71      9.48 o 
  -6   5   4        5.41        4.83      2.11 o 
  -5   5   4        3.68        2.47      1.75 o 
  -4   5   4        5.70        5.03      1.64 o 
  -3   5   4       24.70       33.50      3.14 o 
  -2   5   4       69.74       85.58      3.81 o 
  -1   5   4      305.40      337.15      7.53 o 
   0   5   4      158.88      148.24      5.74 o 
   1   5   4        7.86        7.55      2.01 o 
   2   5   4       47.49       49.43      4.58 o 
   3   5   4       49.22       46.51      2.82 o 
   4   5   4        9.32       10.61      2.28 o 
   5   5   4       41.59       37.33      4.18 o 
   6   5   4        0.93        1.15      1.89 o 
   7   5   4        1.81        1.63      1.56 o 
   8   5   4        0.77        1.55      1.92 o 
 -10   6   4        0.28        1.34      2.23 o 
  -9   6   4        2.34        0.31      2.29 o 
  -8   6   4      121.73      138.33     19.63 o 
  -7   6   4       14.89       15.09      3.30 o 
  -6   6   4        3.73        4.55      1.82 o 
  -5   6   4       11.62       10.83      1.97 o 
  -4   6   4       32.78       36.65      7.37 o 
  -3   6   4      141.18      160.24      7.24 o 
  -2   6   4       26.69       24.26      2.52 o 
  -1   6   4       22.00       22.87      2.12 o 
   0   6   4      122.08      115.53      4.69 o 
   1   6   4      115.13      106.94      5.85 o 
   2   6   4        0.00        1.21      1.26 o 
   3   6   4        9.14        9.68      2.18 o 
   4   6   4       54.80       50.49      4.06 o 
   5   6   4       32.14       32.35      2.97 o 
   6   6   4        2.39        2.29      1.17 o 
   7   6   4        3.35        1.77      1.48 o 
  -9   7   4        0.08        0.57      4.65 o 
  -8   7   4       66.58       81.01      5.43 o 
  -7   7   4       31.12       28.76      5.24 o 
  -6   7   4        0.05        0.86      1.34 o 
  -5   7   4       10.68        9.88      2.31 o 
  -4   7   4       22.97       18.97      2.95 o 
  -3   7   4        5.55        4.13      2.34 o 
  -2   7   4       14.10       17.41      1.97 o 
  -1   7   4      128.64      142.72      6.82 o 
   0   7   4       24.18       16.39      3.51 o 
   1   7   4       59.62       68.26      7.07 o 
   2   7   4       14.68       14.89      4.17 o 
   3   7   4        0.12        0.00      2.08 o 
   4   7   4        8.18        9.42      3.23 o 
   5   7   4        8.14       10.96      3.48 o 
   6   7   4        0.22        3.22      1.65 o 
   7   7   4        0.02        0.00      4.39 o 
  -9   8   4       33.54       30.93     10.01 o 
  -8   8   4        6.74        4.00      4.91 o 
  -7   8   4        9.01        4.76      2.12 o 
  -6   8   4       12.67       13.63      3.74 o 
  -5   8   4        4.52        0.99      1.36 o 
  -4   8   4        2.32        1.02      1.03 o 
  -3   8   4        3.08        1.41      3.01 o 
  -2   8   4       29.63       25.48      4.20 o 
  -1   8   4      100.68      113.18     12.17 o 
   0   8   4      221.90      274.20     10.91 o 
   1   8   4       10.91        6.78      2.70 o 
   2   8   4        0.18        0.00      1.35 o 
   3   8   4        0.99        6.95      6.20 o 
   4   8   4       46.53       45.99      8.81 o 
   5   8   4        0.84        2.26      2.05 o 
   6   8   4        0.06        1.72      2.79 o 
  -8   9   4       29.98       25.08      4.46 o 
  -7   9   4        0.12        2.74      2.41 o 
  -6   9   4       14.86       23.52      3.80 o 
  -5   9   4        5.30        2.07      2.27 o 
  -4   9   4       11.71       19.58      8.38 o 
  -3   9   4        5.78        4.46      3.76 o 
  -2   9   4       88.50       99.38     15.53 o 
  -1   9   4      341.09      414.39     23.88 o 
   0   9   4        0.33        0.00      2.67 o 
   1   9   4       25.78       21.85      3.21 o 
   2   9   4        2.40        4.44      2.85 o 
   3   9   4        0.00        5.42      2.56 o 
   4   9   4        0.77        1.73      1.72 o 
   5   9   4        0.04        0.00      2.93 o 
  -7  10   4        2.29        1.68      4.46 o 
  -6  10   4        1.04        0.44      2.05 o 
  -5  10   4        2.91        0.60      2.76 o 
  -4  10   4        0.31        3.78      2.89 o 
  -3  10   4        0.07        0.00      2.33 o 
  -2  10   4       18.79       24.50      4.55 o 
  -1  10   4       11.66       11.23      3.46 o 
   0  10   4       32.66       31.18      7.08 o 
   1  10   4        1.35        4.37      2.51 o 
   2  10   4        1.73        0.72      4.45 o 
   3  10   4        0.32        0.02      1.91 o 
   4  10   4        1.71        0.65      3.81 o 
  -6  11   4        0.48        5.16      2.74 o 
  -5  11   4        0.02        2.45      3.03 o 
  -4  11   4        0.72        2.78      2.70 o 
  -3  11   4        0.01        0.88      2.74 o 
  -2  11   4       54.99       69.15      8.74 o 
  -1  11   4       40.50       48.44      5.34 o 
   0  11   4        7.18        6.00      5.08 o 
   1  11   4        0.02        0.03      2.27 o 
   2  11   4        0.02        0.62      3.56 o 
  -4  12   4        8.87       11.32     18.98 o 
  -3  12   4       16.25       14.41      4.53 o 
  -2  12   4        0.42        0.00      2.60 o 
  -1  12   4        2.10        6.83      3.42 o 
   0  12   4        0.45        0.00      2.79 o 
  -2 -12   5        8.90       10.12      6.14 o 
  -1 -12   5        7.65        5.86      3.10 o 
   0 -12   5        0.10        2.77      1.98 o 
   1 -12   5        0.21        1.09      1.41 o 
   2 -12   5        6.69        3.66      2.85 o 
   3 -12   5        1.14        0.64      1.36 o 
  -4 -11   5        0.64        0.44      2.37 o 
  -3 -11   5       32.50       14.06     13.22 o 
  -2 -11   5       14.85        7.25      5.24 o 
  -1 -11   5        0.22        4.17      7.22 o 
   0 -11   5        6.33        9.47      3.18 o 
   1 -11   5        0.67        2.65      1.40 o 
   2 -11   5        1.15        0.00      4.82 o 
   3 -11   5        1.26        0.00      2.08 o 
   4 -11   5       21.18       19.33      3.51 o 
   5 -11   5        6.90       19.44      4.38 o 
   6 -11   5        0.00        1.46      3.78 o 
  -5 -10   5        1.45        0.00      4.56 o 
  -4 -10   5        0.09        0.09      1.97 o 
  -3 -10   5       18.46        9.91     15.13 o 
  -2 -10   5       20.60       10.43     13.15 o 
  -1 -10   5       11.10        2.11      6.81 o 
   0 -10   5       12.00        3.07      8.79 o 
   1 -10   5        1.96        1.30      1.00 o 
   2 -10   5        0.21        0.55      1.31 o 
   3 -10   5       19.51       17.52      3.47 o 
   4 -10   5       33.80       24.59      3.17 o 
   5 -10   5       32.76       31.39      4.06 o 
   6 -10   5        6.34        1.74      2.62 o 
   7 -10   5        0.24        0.00      2.71 o 
  -5  -9   5        0.31        3.10      2.07 o 
  -4  -9   5       52.68       18.18     18.36 o 
  -3  -9   5       85.52       22.14     35.52 o 
  -2  -9   5       56.41       52.77     11.80 o 
  -1  -9   5       94.47       37.87     47.12 o 
   0  -9   5        5.14        4.73      1.98 o 
   1  -9   5       19.54       20.23      2.51 o 
   2  -9   5       60.47       64.61      5.07 o 
   3  -9   5      163.28      163.49      5.74 o 
   4  -9   5       84.19       83.17      6.91 o 
   5  -9   5       16.14       11.99      2.46 o 
   6  -9   5        0.56        0.00      1.99 o 
   7  -9   5        6.00        3.76      2.37 o 
  -7  -8   5        0.04        0.00      2.16 o 
  -6  -8   5        3.97        4.57      2.50 o 
  -5  -8   5       26.10       13.69      8.73 o 
  -4  -8   5        0.78        0.79      1.65 o 
  -3  -8   5        0.96        0.00      1.14 o 
  -2  -8   5        7.06        5.22      1.98 o 
  -1  -8   5       18.88       14.78      6.24 o 
   0  -8   5       13.17       20.00      2.93 o 
   1  -8   5        3.67        8.57      2.00 o 
   2  -8   5        0.38        0.56      1.93 o 
   3  -8   5      128.81      146.89      6.95 o 
   4  -8   5       30.61       28.85      3.94 o 
   5  -8   5        3.28        3.72      2.09 o 
   6  -8   5       16.25       13.83      3.49 o 
   7  -8   5        5.59        7.34      3.18 o 
   8  -8   5        1.34        4.76      3.07 o 
  -8  -7   5        2.46        1.46      2.22 o 
  -7  -7   5        2.90        1.69      2.03 o 
  -6  -7   5        0.73        1.18      1.48 o 
  -5  -7   5        3.10        2.23      2.63 o 
  -4  -7   5        7.13        3.32      1.20 o 
  -3  -7   5       56.29       29.99     14.70 o 
  -2  -7   5        1.77        2.81      1.44 o 
  -1  -7   5        0.39        1.90      1.33 o 
   0  -7   5        3.45        1.47      1.20 o 
   1  -7   5        6.63        4.18      1.61 o 
   2  -7   5       85.04       92.54      3.81 o 
   3  -7   5      551.50      602.25     31.20 o 
   4  -7   5        0.33        0.20      1.13 o 
   5  -7   5       12.28       15.19      2.79 o 
   6  -7   5       11.61        8.76      3.38 o 
   7  -7   5        0.17        1.65      1.79 o 
   8  -7   5        1.66        1.84      1.85 o 
  -8  -6   5        2.08        4.93      2.59 o 
  -7  -6   5       13.91       12.84      3.53 o 
  -6  -6   5        0.76        2.50      2.22 o 
  -5  -6   5        2.40        2.84      1.22 o 
  -4  -6   5        0.38        2.46      1.49 o 
  -3  -6   5        7.44        5.97      3.46 o 
  -1  -6   5       14.59       18.09      2.09 o 
   0  -6   5       24.64       25.76      2.40 o 
   1  -6   5      125.96      140.13     10.68 o 
   2  -6   5       50.28       52.01      3.98 o 
   3  -6   5       68.09       80.61      5.29 o 
   4  -6   5        0.00        0.99      0.67 o 
   5  -6   5        1.39        3.78      1.95 o 
   6  -6   5        2.06        5.98      2.94 o 
   7  -6   5        6.86        6.55      2.76 o 
   8  -6   5        0.08        2.14      2.25 o 
   9  -6   5        7.63        5.25      2.75 o 
  -9  -5   5        2.34        3.37      2.54 o 
  -8  -5   5        3.65        2.54      2.21 o 
  -7  -5   5       16.10       19.83      5.19 o 
  -6  -5   5        0.26        2.22      3.37 o 
  -5  -5   5        2.19        1.58      1.14 o 
  -4  -5   5       37.44        8.17     16.11 o 
  -3  -5   5        0.04        4.05      1.49 o 
  -2  -5   5      140.35      168.94      4.44 o 
  -1  -5   5        1.05        2.49      0.97 o 
   0  -5   5       61.38       72.30      2.68 o 
   1  -5   5      209.67      220.02      6.24 o 
   2  -5   5       12.85       12.47      1.82 o 
   3  -5   5        8.26        8.76      2.48 o 
   4  -5   5       79.28       82.99      5.65 o 
   5  -5   5        1.06        1.70      1.52 o 
   6  -5   5        3.87        5.79      2.91 o 
   7  -5   5       11.98       16.34      5.34 o 
   8  -5   5        1.12        0.77      3.11 o 
   9  -5   5       29.39       30.34      4.94 o 
  -9  -4   5        0.88        4.95      2.92 o 
  -8  -4   5        0.34        4.40      2.61 o 
  -7  -4   5       40.54       31.41      3.93 o 
  -6  -4   5       12.29       10.38      4.33 o 
  -5  -4   5       38.89       11.34     16.12 o 
  -4  -4   5        3.48        2.88      2.53 o 
  -2  -4   5      432.42      452.74      9.27 o 
  -1  -4   5      150.40      143.39      4.22 o 
   0  -4   5       86.91       81.18      3.95 o 
   1  -4   5      834.12      890.87     13.66 o 
   2  -4   5        5.18        6.37      1.16 o 
   3  -4   5        5.09        7.32      1.60 o 
   4  -4   5       11.63        7.61      6.10 o 
   5  -4   5        5.25        9.90      3.30 o 
   6  -4   5       57.16       60.60      5.71 o 
   7  -4   5        0.49        0.00      2.34 o 
   8  -4   5        9.63        7.18      8.65 o 
   9  -4   5        0.01        1.56      3.98 o 
 -10  -3   5        1.21        1.57      3.08 o 
  -9  -3   5        2.49        2.46      2.64 o 
  -8  -3   5        7.54       10.32      2.55 o 
  -7  -3   5        2.91        0.42      2.15 o 
  -6  -3   5       63.99       58.32      8.97 o 
  -5  -3   5      108.13      118.58      6.74 o 
  -4  -3   5       77.91        1.79      0.99 o 
  -3  -3   5      692.65      876.77     20.81 o 
  -2  -3   5        1.44        2.44      0.70 o 
  -1  -3   5        0.06        0.50      0.76 o 
   0  -3   5        9.98       10.18      1.77 o 
   1  -3   5       84.89      103.31      4.12 o 
   2  -3   5       78.81       63.07      2.23 o 
   3  -3   5       18.58       16.63      2.81 o 
   4  -3   5      109.42      114.82      6.02 o 
   5  -3   5      173.51      180.70      7.58 o 
   6  -3   5        2.64        4.32      2.12 o 
   7  -3   5        0.71        1.48      2.36 o 
   8  -3   5        0.31        0.99      2.81 o 
   9  -3   5        9.24        4.85      2.81 o 
 -10  -2   5        3.37        2.57      2.45 o 
  -9  -2   5        4.24        5.14      3.03 o 
  -8  -2   5       30.11       24.35      3.30 o 
  -7  -2   5       11.62       10.04      3.40 o 
  -6  -2   5        2.20        9.93      2.23 o 
  -5  -2   5       27.37       29.60      3.37 o 
  -4  -2   5       57.17        4.34     29.97 o 
  -3  -2   5      146.58      187.85      5.96 o 
  -2  -2   5       48.84       67.40      2.61 o 
  -1  -2   5        2.13        1.77      0.67 o 
   0  -2   5        9.05        9.64      0.82 o 
   1  -2   5      114.38      125.43      3.56 o 
   2  -2   5      566.82      643.01     12.87 o 
   3  -2   5       30.25       32.53      3.10 o 
   4  -2   5      138.67      156.59     11.43 o 
   5  -2   5       19.26       17.15      5.97 o 
   6  -2   5       37.23       39.53     10.10 o 
   7  -2   5        2.36        1.64      2.59 o 
   8  -2   5       26.24       38.81      7.85 o 
   9  -2   5       19.52       19.32      6.35 o 
 -10  -1   5        4.54        8.14      3.24 o 
  -9  -1   5        0.63        2.59      2.69 o 
  -8  -1   5        3.25        3.55      2.57 o 
  -7  -1   5        7.48        4.37      2.79 o 
  -6  -1   5       16.64       23.03      4.83 o 
  -5  -1   5      249.43      344.12     17.14 o 
  -4  -1   5       91.17      133.41      6.35 o 
  -3  -1   5      371.57      337.78     10.58 o 
  -2  -1   5       63.51       67.31      3.98 o 
  -1  -1   5      185.64      178.30      3.19 o 
   0  -1   5       48.47       38.80      1.68 o 
   1  -1   5      233.54      254.08      5.17 o 
   2  -1   5      133.60      152.03      5.67 o 
   3  -1   5       70.48       69.02      4.05 o 
   4  -1   5      685.76      754.53     41.73 o 
   5  -1   5       58.07       55.07      5.16 o 
   6  -1   5        2.43        5.09      2.98 o 
   7  -1   5       71.84       81.11      7.06 o 
   8  -1   5        0.89        0.92      1.61 o 
   9  -1   5        0.68        2.02      1.84 o 
 -10   0   5       13.25       12.41      2.78 o 
  -9   0   5       16.03       16.17      5.19 o 
  -8   0   5      166.64      209.57     12.20 o 
  -7   0   5       10.28       13.79      3.79 o 
  -6   0   5       30.66       27.55      5.66 o 
  -5   0   5      221.84      232.68     14.32 o 
  -4   0   5        8.40        6.51      2.02 o 
  -3   0   5       15.12       13.26      1.16 o 
  -2   0   5      232.60      219.31      4.50 o 
  -1   0   5      528.43      599.67      7.17 o 
   0   0   5      288.35      299.54      4.36 o 
   1   0   5      303.56      291.42      5.12 o 
   2   0   5       91.24       90.01      3.04 o 
   3   0   5        3.26        3.42      0.76 o 
   4   0   5       18.36       17.90      1.71 o 
   5   0   5       14.15        8.19      1.30 o 
   6   0   5      107.07      118.92      5.62 o 
   7   0   5        5.01        4.76      2.94 o 
   8   0   5        7.46        5.41      3.01 o 
   9   0   5        0.04        0.00      2.49 o 
 -10   1   5        0.71        2.45      2.55 o 
  -9   1   5        1.56        1.96      3.60 o 
  -8   1   5       13.04        9.99      3.68 o 
  -7   1   5        8.66        7.82      2.99 o 
  -6   1   5       14.26        9.13      2.94 o 
  -5   1   5       22.83       36.57      5.74 o 
  -4   1   5      411.04      410.18     10.78 o 
  -3   1   5        4.29        2.34      0.82 o 
  -2   1   5        5.39        9.28      0.98 o 
  -1   1   5      156.34      168.24      4.11 o 
   0   1   5      227.30      244.54      7.03 o 
   1   1   5        1.68        1.74      1.75 o 
   2   1   5       92.42      100.66      4.49 o 
   3   1   5      137.83      170.29      5.07 o 
   4   1   5       77.18       80.34      4.72 o 
   5   1   5       36.40       40.00      3.53 o 
   6   1   5        1.54        4.01      1.75 o 
   7   1   5       33.51       32.18      3.93 o 
   8   1   5        0.62        1.12      2.71 o 
   9   1   5        0.64        2.40      4.31 o 
 -10   2   5        0.01        4.11      2.81 o 
  -9   2   5       17.84       23.10      8.98 o 
  -8   2   5        0.44        0.00      2.25 o 
  -7   2   5       20.15       15.37      3.79 o 
  -6   2   5       95.61      100.81      5.46 o 
  -5   2   5       72.76       67.87      3.39 o 
  -4   2   5        6.59        6.14      1.12 o 
  -3   2   5      147.91      172.63      4.95 o 
  -2   2   5      129.09      161.73      4.58 o 
  -1   2   5      276.45      303.14      6.14 o 
   0   2   5      266.11      316.12      5.63 o 
   1   2   5      166.51      169.56      4.81 o 
   2   2   5      180.80      165.24      7.16 o 
   3   2   5        5.20        5.35      1.50 o 
   4   2   5        1.32        0.54      1.09 o 
   5   2   5       13.66       18.51      3.65 o 
   6   2   5       99.38       99.20     17.09 o 
   7   2   5        5.78        2.94      2.56 o 
   8   2   5       10.71       13.16      2.95 o 
   9   2   5        0.52        3.75      2.56 o 
 -10   3   5        0.02        3.00      2.56 o 
  -9   3   5        3.07        0.69      2.32 o 
  -8   3   5       17.80       20.47      5.41 o 
  -7   3   5      156.03      171.88      6.44 o 
  -6   3   5       52.39       47.05      4.02 o 
  -5   3   5       15.87       18.85      3.04 o 
  -4   3   5       43.23       47.30      2.15 o 
  -3   3   5       21.20       29.02      1.91 o 
  -2   3   5      333.87      379.83      8.19 o 
  -1   3   5        0.00        0.37      1.03 o 
   0   3   5      244.65      247.54      6.12 o 
   1   3   5       88.46       86.40      2.92 o 
   2   3   5        3.49        1.67      3.27 o 
   3   3   5       15.05       14.48      2.21 o 
   4   3   5        0.10        2.31      1.22 o 
   5   3   5        0.95        0.33      1.10 o 
   6   3   5        0.03        2.84      1.86 o 
   7   3   5        1.13        0.00      2.02 o 
   8   3   5        0.55        0.06      2.70 o 
 -10   4   5        1.98        1.01      2.46 o 
  -9   4   5        2.47        1.53      5.31 o 
  -8   4   5        5.48        1.89      2.41 o 
  -7   4   5       47.40       52.93      4.74 o 
  -6   4   5       26.11       25.06      3.16 o 
  -5   4   5        8.79        6.72      1.90 o 
  -4   4   5       13.27       11.82      1.92 o 
  -3   4   5      108.87      118.46      3.66 o 
  -2   4   5      672.69      730.54     15.26 o 
  -1   4   5        0.03        1.27      0.99 o 
   0   4   5       38.96       49.45      2.33 o 
   1   4   5        0.14        1.49      1.11 o 
   2   4   5        5.04        3.22      2.40 o 
   3   4   5       22.43       19.56      3.58 o 
   4   4   5       14.40       11.72      2.44 o 
   5   4   5       14.25       11.64      2.32 o 
   6   4   5        0.06        2.18      2.86 o 
   7   4   5        5.56        4.93      1.89 o 
   8   4   5        0.05        1.11      2.28 o 
 -10   5   5        2.78        2.15      2.50 o 
  -9   5   5        8.76       11.58      3.14 o 
  -8   5   5       39.68       44.49      5.69 o 
  -7   5   5      161.42      175.19      7.41 o 
  -6   5   5        9.32        9.74      2.51 o 
  -5   5   5       10.01       10.89      1.59 o 
  -4   5   5        0.25        1.54      0.86 o 
  -3   5   5       33.16       32.30      3.05 o 
  -2   5   5        8.69        8.33      1.87 o 
  -1   5   5       78.95       74.04      3.33 o 
   0   5   5      226.44      235.07      8.21 o 
   1   5   5      540.79      603.38     22.19 o 
   2   5   5       86.24       73.23      4.02 o 
   3   5   5       14.33       18.08      2.87 o 
   4   5   5        1.30        2.79      1.76 o 
   5   5   5       34.73       28.07      5.36 o 
   6   5   5        0.60        0.00      1.34 o 
   7   5   5        3.56        1.06      1.31 o 
  -9   6   5        2.88        5.00      2.83 o 
  -8   6   5       14.57       10.27      3.03 o 
  -7   6   5      273.94      326.62     12.15 o 
  -6   6   5        6.58        5.01      1.97 o 
  -5   6   5        0.78        0.00      1.33 o 
  -4   6   5        0.02        0.80      0.88 o 
  -3   6   5       10.18       12.17      2.38 o 
  -2   6   5       13.72       12.63      2.67 o 
  -1   6   5       17.14       14.69      2.77 o 
   0   6   5      189.35      210.86      7.25 o 
   1   6   5        3.71        5.00      2.06 o 
   2   6   5        6.29        1.83      2.09 o 
   3   6   5        7.90        5.30      1.51 o 
   4   6   5       13.92       15.60      3.36 o 
   5   6   5        5.68        6.92      1.66 o 
   6   6   5        2.92        3.73      1.81 o 
   7   6   5        0.01        2.19      3.11 o 
  -9   7   5        0.90        8.50      3.04 o 
  -8   7   5       19.05       19.28      3.04 o 
  -7   7   5       32.93       33.09      3.62 o 
  -6   7   5       14.44       13.94      2.91 o 
  -5   7   5       10.05        9.51      2.73 o 
  -4   7   5        7.51        7.91      2.48 o 
  -3   7   5        0.72        0.54      0.82 o 
  -2   7   5        5.65        6.28      1.57 o 
  -1   7   5      254.67      287.71     18.26 o 
   0   7   5       79.97       84.67      6.20 o 
   1   7   5       19.87       24.50      3.48 o 
   2   7   5        0.31        0.00      2.57 o 
   3   7   5        0.73        0.00      4.57 o 
   4   7   5       13.17        7.86      4.13 o 
   5   7   5        0.27        0.00      1.95 o 
   6   7   5        4.66        3.19      2.39 o 
  -8   8   5       16.01       12.96      2.68 o 
  -7   8   5        1.04        0.55      1.28 o 
  -6   8   5        0.01        1.82      2.28 o 
  -5   8   5        0.77        0.37      3.41 o 
  -4   8   5        4.89        4.48      3.12 o 
  -3   8   5        4.37        3.17      3.23 o 
  -2   8   5        0.99        3.74      2.95 o 
  -1   8   5       70.89       69.69      6.39 o 
   0   8   5       74.15       78.94      6.58 o 
   1   8   5       13.59       13.96      7.28 o 
   2   8   5        0.21        1.59      2.37 o 
   3   8   5        0.74        2.62      1.75 o 
   4   8   5        0.00        3.89      1.81 o 
   5   8   5        1.81        0.92      2.07 o 
  -8   9   5       15.76       11.82      5.22 o 
  -7   9   5        2.35        1.43      3.32 o 
  -6   9   5        3.75        7.49      2.73 o 
  -5   9   5        0.40        2.85      2.48 o 
  -4   9   5       34.95       33.27      5.55 o 
  -3   9   5        0.04        1.86      2.40 o 
  -2   9   5      109.92      135.55      8.11 o 
  -1   9   5       21.74       18.53      4.34 o 
   0   9   5        5.09        2.07      2.73 o 
   1   9   5        4.78        8.77      3.03 o 
   2   9   5        0.00        0.00      2.59 o 
   3   9   5        2.60        0.84      2.41 o 
   4   9   5        1.61        0.00      2.09 o 
  -7  10   5        2.10        3.83      3.26 o 
  -6  10   5        5.85        0.67      4.04 o 
  -5  10   5        1.05        0.00      2.58 o 
  -4  10   5        4.56        4.16      2.58 o 
  -3  10   5        6.45        5.08      2.89 o 
  -2  10   5       38.24       39.11      5.61 o 
  -1  10   5       37.86       39.34      5.51 o 
   0  10   5        1.28        0.17      2.41 o 
   1  10   5        0.38        4.57      3.25 o 
   2  10   5        0.24        4.23      5.32 o 
   3  10   5        0.29        0.32      2.94 o 
  -5  11   5        0.10        1.39      3.11 o 
  -4  11   5        0.09        1.99      3.64 o 
  -3  11   5        6.25        6.46      3.38 o 
  -2  11   5        3.24        0.00      2.71 o 
  -1  11   5        7.64       19.17     10.13 o 
   0  11   5        3.60        4.40      2.36 o 
   1  11   5        0.60        1.86      4.55 o 
  -2 -12   6        8.75        2.27      2.60 o 
  -1 -12   6        0.63        1.05      1.70 o 
   0 -12   6        9.25       11.14      2.70 o 
   1 -12   6        0.36        4.25      2.64 o 
   2 -12   6        0.76        0.48      1.75 o 
   3 -12   6        1.34        0.00      3.18 o 
  -4 -11   6        0.75        0.00      1.87 o 
  -3 -11   6        3.54        4.28      2.10 o 
  -2 -11   6        3.82        4.47      2.45 o 
  -1 -11   6        1.24        3.04      2.07 o 
   0 -11   6        3.82        1.04      1.83 o 
   1 -11   6        6.44        4.91      3.87 o 
   3 -11   6        0.12        1.63      2.09 o 
   5 -11   6       10.75       13.88      7.00 o 
  -5 -10   6        0.16        3.56      3.20 o 
  -4 -10   6        1.78        0.25      1.85 o 
  -3 -10   6        6.92        6.44      2.41 o 
  -2 -10   6        1.15        2.56      1.32 o 
  -1 -10   6        0.19        0.68      0.99 o 
   0 -10   6        6.18        4.36      2.40 o 
   1 -10   6        1.75        1.59      1.45 o 
   2 -10   6        0.03        0.02      1.32 o 
   3 -10   6        0.26        0.00      1.14 o 
   4 -10   6       58.19       53.98      5.50 o 
   5 -10   6        2.36        2.10      2.19 o 
   6 -10   6        3.63        2.72      2.24 o 
  -6  -9   6        0.09       10.61      5.11 o 
  -5  -9   6       28.77        6.82      9.91 o 
  -4  -9   6       26.08       16.56      9.72 o 
  -3  -9   6        9.81        6.86      4.13 o 
  -2  -9   6       25.69       28.04      6.27 o 
  -1  -9   6        9.28        3.79      5.64 o 
   0  -9   6       77.93       82.28      7.48 o 
   1  -9   6       16.98       15.32      3.57 o 
   2  -9   6        1.41        0.60      1.45 o 
   3  -9   6       39.97       34.21      5.49 o 
   4  -9   6       15.17       16.71     14.39 o 
   5  -9   6       26.50       25.81      3.56 o 
   6  -9   6        3.21        6.99      4.10 o 
   7  -9   6        0.35        3.55      2.73 o 
  -7  -8   6        0.22        0.44      0.91 o 
  -6  -8   6        4.59        3.53      2.90 o 
  -5  -8   6        4.14        4.55      3.39 o 
  -4  -8   6       18.18        8.52      6.37 o 
  -3  -8   6       17.69       10.44      6.26 o 
  -2  -8   6        8.06        2.99      1.63 o 
  -1  -8   6       12.83       15.53      2.34 o 
   0  -8   6       40.01       40.43      3.93 o 
   1  -8   6       80.72       84.78      3.81 o 
   2  -8   6       23.26       23.80      2.96 o 
   3  -8   6        7.20        6.88      2.02 o 
   4  -8   6        0.06        2.28      3.82 o 
   5  -8   6        1.57        1.80      1.78 o 
   6  -8   6        0.64        4.15      2.56 o 
   7  -8   6        2.16        3.12      2.32 o 
  -8  -7   6        5.97        4.07      2.43 o 
  -7  -7   6        1.64        3.87      3.46 o 
  -6  -7   6        1.81        4.01      2.76 o 
  -5  -7   6        8.22        4.53      2.06 o 
  -4  -7   6        0.02        1.93      1.29 o 
  -3  -7   6        8.55        6.71      3.58 o 
  -2  -7   6        7.85        7.38      2.04 o 
  -1  -7   6       60.24       52.81      3.27 o 
   0  -7   6      103.94      113.87      4.09 o 
   1  -7   6        0.06        0.00      1.15 o 
   2  -7   6        1.78        2.18      1.71 o 
   3  -7   6       25.69       27.69      3.84 o 
   4  -7   6       48.15       44.52      4.74 o 
   5  -7   6        0.35        0.00      2.27 o 
   6  -7   6       31.58       28.61      6.66 o 
   7  -7   6        0.56        0.24      2.18 o 
   8  -7   6        0.07        0.95      2.37 o 
  -8  -6   6        2.88        6.10      2.39 o 
  -7  -6   6       13.93       11.45      2.89 o 
  -6  -6   6       19.50       21.62      4.54 o 
  -5  -6   6       22.88        8.78      8.28 o 
  -4  -6   6        3.29        3.13      1.79 o 
  -3  -6   6       21.20       11.99      3.49 o 
  -2  -6   6      108.99      142.21      6.22 o 
  -1  -6   6       23.93       25.13      4.11 o 
   0  -6   6        1.72        3.55      1.49 o 
   1  -6   6       25.27       23.82      4.04 o 
   2  -6   6       45.38       50.50      4.04 o 
   3  -6   6        2.44        2.20      1.28 o 
   4  -6   6        0.16        1.63      2.10 o 
   5  -6   6        0.00        0.33      2.30 o 
   6  -6   6       11.41        6.85      3.28 o 
   7  -6   6        0.14        2.05      1.45 o 
   8  -6   6        0.75        5.73      2.46 o 
  -9  -5   6       17.20       23.90      5.90 o 
  -8  -5   6        1.58        0.72      4.00 o 
  -7  -5   6       30.14       16.13      5.88 o 
  -6  -5   6        9.79        9.20      2.67 o 
  -5  -5   6        2.11        2.65      3.40 o 
  -4  -5   6        0.29        2.49      1.20 o 
  -3  -5   6        3.99        4.44      1.41 o 
  -2  -5   6      202.44      211.48      7.49 o 
  -1  -5   6       88.07       79.15      3.53 o 
   0  -5   6       69.37       66.61      3.47 o 
   1  -5   6       17.83       22.61      2.53 o 
   2  -5   6       17.09       18.20      2.04 o 
   3  -5   6        1.09        2.74      1.99 o 
   4  -5   6        2.63        3.30      2.48 o 
   5  -5   6       31.38       29.49      4.09 o 
   6  -5   6        0.02        0.00      2.29 o 
   7  -5   6        0.14        0.00      2.31 o 
   8  -5   6        0.52        0.00      1.80 o 
  -9  -4   6        1.44        3.14      2.45 o 
  -8  -4   6        0.00        3.69      2.46 o 
  -7  -4   6       34.62       33.90      6.90 o 
  -6  -4   6        5.22        2.24      1.77 o 
  -5  -4   6       13.58       12.76      2.36 o 
  -4  -4   6       69.78        5.51     31.77 o 
  -3  -4   6        3.48        8.23      2.55 o 
  -2  -4   6       70.29       68.11      3.10 o 
  -1  -4   6       80.75       76.06      3.47 o 
   0  -4   6       46.32       40.65      2.40 o 
   1  -4   6       84.40       95.61      2.94 o 
   2  -4   6      111.16      114.34      5.93 o 
   3  -4   6      129.97      139.27      7.24 o 
   4  -4   6       80.99       87.86      6.13 o 
   5  -4   6      136.43      143.00      7.28 o 
   6  -4   6       37.94       29.69      4.66 o 
   7  -4   6       13.98       14.40      3.28 o 
   8  -4   6        0.50        2.94      2.70 o 
   9  -4   6        6.42        7.06      3.05 o 
  -9  -3   6        4.42        9.26      3.01 o 
  -8  -3   6        0.01        4.01      3.05 o 
  -7  -3   6      145.94      138.20      9.26 o 
  -6  -3   6        2.88        3.70      2.67 o 
  -5  -3   6        5.65        7.79      1.95 o 
  -4  -3   6        2.09        1.42      1.62 o 
  -3  -3   6        0.14        4.26      0.98 o 
  -2  -3   6       19.57       21.62      1.87 o 
  -1  -3   6        0.50        1.70      1.28 o 
   0  -3   6      924.70      939.76     14.19 o 
   1  -3   6       13.31       12.21      1.65 o 
   2  -3   6       85.73       91.25      4.09 o 
   3  -3   6       32.78       32.70      4.40 o 
   4  -3   6        2.33        3.63      1.99 o 
   5  -3   6        9.57       11.76      3.42 o 
   6  -3   6        6.66        6.10      3.42 o 
   7  -3   6       21.26       25.84      4.15 o 
   8  -3   6        0.57        0.52      2.37 o 
   9  -3   6        3.86        3.35      2.42 o 
 -10  -2   6        2.32        4.31      3.04 o 
  -9  -2   6        1.66        0.00      2.23 o 
  -8  -2   6        5.07        4.84      3.08 o 
  -7  -2   6        9.87       15.39      3.93 o 
  -6  -2   6       71.89       58.92      7.86 o 
  -5  -2   6       14.71       16.74      3.85 o 
  -4  -2   6       60.62        1.70     30.61 o 
  -3  -2   6        0.30        1.43      0.64 o 
  -2  -2   6       21.68       21.88      2.59 o 
  -1  -2   6       23.06       17.47      1.92 o 
   0  -2   6       17.44       20.36      2.36 o 
   1  -2   6        0.25        0.00      0.68 o 
   2  -2   6       29.33       32.99      3.48 o 
   4  -2   6      284.39      295.11     17.81 o 
   5  -2   6       71.02       63.35     16.18 o 
   6  -2   6       14.82       21.65      3.49 o 
   7  -2   6        4.13        7.19      3.37 o 
   8  -2   6        9.38       10.92      4.56 o 
   9  -2   6        0.01        0.00      2.36 o 
 -10  -1   6        0.05        3.81      2.71 o 
  -9  -1   6        3.47        0.57      3.85 o 
  -8  -1   6       45.75       50.29      4.55 o 
  -7  -1   6        8.45       14.01      3.71 o 
  -6  -1   6       49.34       50.59      3.91 o 
  -5  -1   6       43.25       32.28      9.02 o 
  -4  -1   6       23.49       19.22      2.76 o 
  -3  -1   6      107.21      110.54      4.93 o 
  -2  -1   6       43.64       36.17      2.50 o 
  -1  -1   6      193.66      185.32      8.39 o 
   0  -1   6     1391.39     1575.39     22.69 o 
   1  -1   6        4.10        5.34      1.60 o 
   2  -1   6       43.02       44.09      2.98 o 
   3  -1   6       97.20       71.79      6.70 o 
   4  -1   6       22.23       21.79      4.88 o 
   5  -1   6       69.97       69.58      7.86 o 
   6  -1   6       11.87       13.23      2.76 o 
   7  -1   6        0.08        0.77      3.01 o 
   8  -1   6        4.11        1.28      2.64 o 
   9  -1   6        0.45        0.00      2.64 o 
 -10   0   6        0.41        5.02      3.85 o 
  -9   0   6        3.72        1.75      2.61 o 
  -8   0   6        1.56        1.65      2.50 o 
  -7   0   6       38.17       39.95      4.73 o 
  -6   0   6      103.09       95.88      7.27 o 
  -5   0   6      248.55      252.69     10.73 o 
  -4   0   6        8.51        8.63      2.39 o 
  -3   0   6       95.42       84.66      3.53 o 
  -2   0   6      249.55      310.03      5.50 o 
  -1   0   6      327.04      337.79      5.90 o 
   0   0   6      167.92      185.02      6.27 o 
   1   0   6       13.46       17.94      1.65 o 
   2   0   6        9.38        6.86      1.16 o 
   3   0   6      239.18      209.22      8.80 o 
   4   0   6      301.64      305.04     12.54 o 
   5   0   6        2.67        1.85      2.67 o 
   6   0   6       61.68       66.96      8.90 o 
   7   0   6       21.66       19.44      4.91 o 
   8   0   6        1.14        2.86      2.44 o 
   9   0   6        4.02        5.76      2.98 o 
 -10   1   6       10.18       13.85      3.18 o 
  -9   1   6        0.01        4.84      2.89 o 
  -8   1   6       11.96       14.57      5.07 o 
  -7   1   6       21.68       15.99      2.97 o 
  -6   1   6      177.14      207.91     11.25 o 
  -5   1   6        3.43        8.75      2.89 o 
  -4   1   6       96.93      107.68      3.10 o 
  -3   1   6       54.22       62.32      4.14 o 
  -2   1   6       42.67       48.36      4.30 o 
  -1   1   6      383.96      447.96      7.46 o 
   0   1   6       12.40        9.77      1.24 o 
   1   1   6        0.01        0.00      0.96 o 
   2   1   6       88.92      103.92      5.18 o 
   3   1   6      136.15      134.62      5.44 o 
   4   1   6       25.32       24.06      3.83 o 
   5   1   6       81.91       85.43     12.69 o 
   6   1   6       12.23       13.73      3.99 o 
   7   1   6        0.03        1.10      3.01 o 
   8   1   6        0.47        1.26      2.26 o 
 -10   2   6        0.60        1.36      2.47 o 
  -9   2   6        0.00        3.23      2.95 o 
  -8   2   6       83.65       80.45      5.82 o 
  -7   2   6        0.08        0.00      2.19 o 
  -6   2   6      634.26      742.97     30.14 o 
  -5   2   6      200.72      205.17     10.70 o 
  -4   2   6       76.49       67.91      3.31 o 
  -3   2   6        1.78        1.42      0.82 o 
  -2   2   6        9.99       11.71      1.64 o 
  -1   2   6      660.51      735.73     11.52 o 
   0   2   6       26.56       21.73      1.48 o 
   1   2   6        9.55       10.36      1.65 o 
   2   2   6       91.41       82.30      3.54 o 
   3   2   6       37.44       35.19      7.61 o 
   4   2   6       30.82       32.62      3.68 o 
   5   2   6        2.29        0.80      0.95 o 
   6   2   6        3.24        3.99      2.56 o 
   7   2   6        0.03        0.00      2.75 o 
   8   2   6        0.06        0.00      2.37 o 
 -10   3   6        0.07        6.58      3.07 o 
  -9   3   6        0.05        3.47      2.56 o 
  -8   3   6        0.24        0.00      3.16 o 
  -7   3   6       19.34       24.80      3.54 o 
  -6   3   6      794.58      976.18    456.06 o 
  -5   3   6       27.30       29.94      4.95 o 
  -4   3   6       27.11       37.15      4.38 o 
  -3   3   6       59.24       63.08      3.43 o 
  -2   3   6      180.99      191.01      5.72 o 
  -1   3   6        0.36        0.00      1.05 o 
   0   3   6       29.93       24.96      1.94 o 
   1   3   6       19.17       12.30      1.80 o 
   2   3   6       64.76       61.34      3.43 o 
   3   3   6        7.16        7.42      1.63 o 
   4   3   6        4.04        3.36      1.67 o 
   5   3   6       16.21       12.03      2.65 o 
   6   3   6       12.34        6.88      4.09 o 
   7   3   6        1.70        0.97      2.75 o 
   8   3   6        0.07        0.99      2.33 o 
 -10   4   6        3.11        3.71      2.85 o 
  -9   4   6        3.27        5.36      2.84 o 
  -8   4   6        0.20        0.00      2.21 o 
  -7   4   6      107.17      108.47      5.62 o 
  -6   4   6      108.57      111.33      4.69 o 
  -5   4   6       19.57       16.97      3.12 o 
  -4   4   6        9.24        8.63      1.94 o 
  -3   4   6        0.01        0.70      1.40 o 
  -2   4   6       48.86       51.77      3.35 o 
  -1   4   6        2.57        2.87      1.59 o 
   0   4   6       25.10       24.52      2.36 o 
   1   4   6       22.38       17.34      2.98 o 
   2   4   6        4.13        4.72      1.73 o 
   3   4   6        5.96        2.79      1.85 o 
   4   4   6       31.23       24.63      2.94 o 
   5   4   6        0.06        2.12      1.24 o 
   6   4   6       16.22       11.36      3.05 o 
   7   4   6        0.01        0.00      6.41 o 
  -9   5   6        0.45        0.00      2.36 o 
  -8   5   6        0.15        1.18      2.13 o 
  -7   5   6      180.88      223.51     11.36 o 
  -6   5   6       17.60       19.00      2.52 o 
  -5   5   6        2.13        2.40      3.21 o 
  -4   5   6       11.45       13.00      1.96 o 
  -3   5   6        2.28        2.01      2.35 o 
  -2   5   6       56.69       60.31      3.85 o 
  -1   5   6       25.05       26.16      4.25 o 
   0   5   6      224.27      230.94      7.90 o 
   1   5   6      352.80      369.44     11.00 o 
   2   5   6        2.00        2.69      2.00 o 
   3   5   6        0.94        0.00      1.16 o 
   4   5   6        4.80        5.57      1.91 o 
   5   5   6       21.18       20.86      3.10 o 
   6   5   6        5.18        3.01      1.90 o 
   7   5   6        0.00        2.21      2.33 o 
  -9   6   6        0.45        3.33      3.35 o 
  -8   6   6       11.58        2.46      2.32 o 
  -7   6   6        0.31        3.00      3.39 o 
  -6   6   6        9.81       13.38      2.80 o 
  -5   6   6       16.64       13.93      2.92 o 
  -4   6   6        1.86        2.52      2.80 o 
  -3   6   6       26.63       27.47      3.01 o 
  -2   6   6        0.16        2.62      1.95 o 
  -1   6   6       63.41       65.24      3.00 o 
   0   6   6       29.88       23.54      2.56 o 
   1   6   6       81.37       88.57      3.46 o 
   2   6   6        3.40        1.50      2.51 o 
   3   6   6        6.47        5.50      1.85 o 
   4   6   6        1.64        2.00      1.15 o 
   5   6   6       13.61       13.08      2.82 o 
   6   6   6        0.18        3.93      2.44 o 
  -9   7   6        7.94        4.30      2.46 o 
  -8   7   6        4.72        0.15      1.94 o 
  -7   7   6       66.19       74.75      6.81 o 
  -6   7   6       25.16       26.09      2.67 o 
  -5   7   6        0.07        0.11      1.75 o 
  -4   7   6        7.14        7.05      2.10 o 
  -3   7   6       31.95       25.51      3.60 o 
  -2   7   6        8.15       10.15      2.37 o 
  -1   7   6       11.65       11.07      5.40 o 
   0   7   6      358.16      441.04     27.53 o 
   1   7   6        0.09        2.49      3.83 o 
   2   7   6        0.66        0.00      2.03 o 
   3   7   6        2.01        1.08      0.94 o 
   4   7   6        0.11        2.25      1.55 o 
   5   7   6        0.93        2.05      1.73 o 
   6   7   6        0.00        0.00      3.07 o 
  -8   8   6        2.79        3.53      2.35 o 
  -7   8   6        7.87        6.40      3.04 o 
  -6   8   6        8.82       10.10      3.04 o 
  -5   8   6       23.28       15.62      2.52 o 
  -4   8   6        3.60        1.16      3.76 o 
  -3   8   6       15.20       13.53      4.06 o 
  -2   8   6       30.67       34.95      5.80 o 
  -1   8   6        2.34        4.29      2.67 o 
   0   8   6       29.38       29.58      5.21 o 
   1   8   6        9.37       11.03      4.14 o 
   2   8   6        4.46        5.61      3.01 o 
   3   8   6        0.54        2.83      1.99 o 
   4   8   6        0.39        0.00      3.32 o 
   5   8   6        0.32        1.43      1.50 o 
  -7   9   6       10.44       14.61      5.19 o 
  -6   9   6        1.39        4.19      2.98 o 
  -5   9   6        0.54        0.00      2.47 o 
  -4   9   6        7.24        5.20      2.87 o 
  -3   9   6        9.66       11.01      2.71 o 
  -2   9   6        3.15        1.88      2.54 o 
  -1   9   6        0.17        0.51      2.41 o 
   0   9   6       28.18       32.92      6.11 o 
   1   9   6       13.76       12.76      7.53 o 
   2   9   6        1.36        1.51      1.95 o 
   3   9   6        8.66       12.97      3.76 o 
   4   9   6        1.87        5.44      4.47 o 
  -6  10   6        9.67       13.26      4.25 o 
  -5  10   6        0.41        0.55      2.40 o 
  -4  10   6        0.00        6.24      3.48 o 
  -3  10   6       20.56       25.25      4.25 o 
  -2  10   6       11.74       12.92      3.40 o 
  -1  10   6       40.74       47.93      5.18 o 
   0  10   6        0.69        0.00      2.33 o 
   1  10   6        2.27        6.34      2.91 o 
   2  10   6        5.44        7.61      6.35 o 
  -4  11   6        5.42        2.40      6.60 o 
  -3  11   6        0.02        0.00      5.48 o 
  -2  11   6        7.08       10.92      3.28 o 
  -1  11   6        0.77        3.12      1.77 o 
   0  11   6        0.67        0.00      2.57 o 
  -1 -12   7        0.01        3.14      1.85 o 
   0 -12   7        2.43        1.14      2.37 o 
   1 -12   7        5.65        7.76      2.84 o 
   2 -12   7        0.08        1.28      3.51 o 
  -3 -11   7        0.88        0.00      1.88 o 
  -2 -11   7        0.44        1.84      1.86 o 
  -1 -11   7        2.74        4.55      3.55 o 
   0 -11   7       10.46        6.10      6.38 o 
   1 -11   7        0.96        1.63      1.99 o 
   2 -11   7        2.04        1.31      1.05 o 
   3 -11   7        1.97        1.04      3.56 o 
   4 -11   7       10.11       10.61      5.24 o 
  -5 -10   7        0.24        3.95      3.84 o 
  -4 -10   7        0.53        1.92      2.21 o 
  -3 -10   7        0.38        3.03      2.16 o 
  -2 -10   7        2.15        0.00      1.90 o 
  -1 -10   7       19.59       14.81     10.12 o 
   0 -10   7       30.10       31.40      4.78 o 
   1 -10   7        5.88        9.14      4.41 o 
   2 -10   7        0.13        0.32      1.22 o 
   3 -10   7        0.68        2.18      2.95 o 
   4 -10   7        3.10        4.23      2.80 o 
   5 -10   7       25.47       27.58      3.91 o 
  -6  -9   7        2.68        1.44      3.51 o 
  -5  -9   7        2.95        1.80      2.62 o 
  -4  -9   7       16.47       10.73      4.48 o 
  -3  -9   7        1.55        2.02      1.33 o 
  -2  -9   7       20.92       12.14      6.26 o 
  -1  -9   7        0.74        1.38      1.72 o 
   0  -9   7       13.39       13.73      3.67 o 
   1  -9   7        8.11        6.15      2.03 o 
   2  -9   7        2.80        1.60      1.76 o 
   3  -9   7        8.58       11.86      2.83 o 
   4  -9   7       10.92       13.99      3.45 o 
   5  -9   7        0.67        2.72      2.01 o 
   6  -9   7        1.82        8.05      3.18 o 
  -7  -8   7        2.02        1.53      1.29 o 
  -6  -8   7        0.29        4.89      2.35 o 
  -5  -8   7        2.43        2.85      2.05 o 
  -4  -8   7        5.81        4.19      2.86 o 
  -3  -8   7       15.42        6.21      6.53 o 
  -2  -8   7       24.50       15.07      7.46 o 
  -1  -8   7       11.16       12.05      2.92 o 
   0  -8   7        0.00        0.65      1.09 o 
   1  -8   7       81.96       86.02      6.01 o 
   2  -8   7        1.07        1.78      1.30 o 
   3  -8   7        9.12       12.63      5.76 o 
   4  -8   7        7.28        8.57      3.89 o 
   5  -8   7        0.91        1.37      1.84 o 
   6  -8   7       16.54       10.37      2.84 o 
   7  -8   7        0.53        1.41      2.09 o 
  -7  -7   7        0.05        0.00      1.84 o 
  -6  -7   7       17.77       16.37      2.61 o 
  -5  -7   7       25.40       27.68      8.41 o 
  -4  -7   7       14.68        6.38      7.84 o 
  -3  -7   7        1.10        0.00      0.98 o 
  -2  -7   7        2.00        6.53      2.23 o 
  -1  -7   7      123.75      164.02      7.24 o 
   0  -7   7      105.20      127.45      4.77 o 
   1  -7   7       11.51       11.62      2.40 o 
   2  -7   7       88.94       94.90      5.98 o 
   3  -7   7        2.92        1.84      1.74 o 
   4  -7   7        1.05        0.00      2.85 o 
   5  -7   7        0.02        2.99      2.76 o 
   6  -7   7        3.12        2.11      4.36 o 
   7  -7   7        0.05        0.67      1.39 o 
  -8  -6   7        1.57        3.98      2.04 o 
  -7  -6   7        4.55        8.50      2.50 o 
  -6  -6   7       22.28       22.11      3.67 o 
  -5  -6   7        0.00        1.93      3.41 o 
  -4  -6   7       13.55       11.01      6.08 o 
  -3  -6   7       40.74       17.14     19.77 o 
  -2  -6   7        0.37        3.74      1.58 o 
  -1  -6   7        4.40        4.20      1.77 o 
   0  -6   7        1.84        2.62      1.65 o 
   1  -6   7      274.11      298.09      8.87 o 
   2  -6   7        0.62        0.89      1.98 o 
   3  -6   7        3.89        4.46      2.24 o 
   4  -6   7        2.12       16.26      5.26 o 
   5  -6   7       34.44       36.24      4.21 o 
   6  -6   7       28.74       26.47      4.40 o 
   7  -6   7        3.74        3.50      2.36 o 
   8  -6   7        0.02        4.30      3.79 o 
  -9  -5   7        0.39        0.79      1.94 o 
  -8  -5   7        7.77        2.90      2.92 o 
  -7  -5   7        1.22        0.23      2.69 o 
  -6  -5   7        0.93        0.15      1.79 o 
  -5  -5   7       81.78       80.30      7.59 o 
  -4  -5   7        7.85        4.11      4.27 o 
  -3  -5   7      171.68      201.89      5.88 o 
  -2  -5   7      113.54      131.61      4.98 o 
  -1  -5   7       55.72       65.16      4.01 o 
   0  -5   7        2.86        1.03      1.06 o 
   1  -5   7      102.01      106.05      4.18 o 
   2  -5   7       27.45       29.42      7.14 o 
   3  -5   7        3.91        5.31      5.52 o 
   4  -5   7        0.00        0.00      3.29 o 
   5  -5   7       44.91       42.27      6.25 o 
   6  -5   7       11.18       12.55      3.75 o 
   7  -5   7        2.49        1.45      1.74 o 
   8  -5   7        0.39        0.84      2.13 o 
  -9  -4   7        6.77       10.58      5.22 o 
  -8  -4   7        0.00        0.00      3.03 o 
  -7  -4   7       44.03       25.41      4.09 o 
  -6  -4   7        0.07        0.00      1.60 o 
  -5  -4   7        3.90        5.15      2.17 o 
  -4  -4   7       12.09        4.84      2.74 o 
  -3  -4   7        6.19        9.71      2.01 o 
  -2  -4   7       59.31       49.80      6.66 o 
  -1  -4   7        9.32       13.52      1.65 o 
   0  -4   7        5.72        2.94      1.37 o 
   1  -4   7        1.36        3.67      1.10 o 
   2  -4   7       69.72       82.29      6.17 o 
   3  -4   7       23.35       23.42      3.94 o 
   4  -4   7       55.09       64.39      9.90 o 
   5  -4   7        3.60        0.67      1.62 o 
   6  -4   7        1.82        3.53      3.82 o 
   7  -4   7        0.12        3.54      4.20 o 
   8  -4   7        0.80        1.93      2.16 o 
  -9  -3   7        0.15        2.93      3.31 o 
  -8  -3   7        1.56        0.00      3.47 o 
  -7  -3   7        2.09        1.57      2.07 o 
  -6  -3   7        0.21        1.18      1.54 o 
  -5  -3   7       17.00       19.72      4.74 o 
  -4  -3   7       14.99        3.91      5.54 o 
  -3  -3   7      111.42      109.46      4.28 o 
  -2  -3   7       26.07       25.73      2.59 o 
  -1  -3   7        9.86       11.67      1.73 o 
   0  -3   7        2.55        3.40      0.95 o 
   1  -3   7        9.31       10.93      1.87 o 
   2  -3   7      107.79      126.00      6.59 o 
   3  -3   7        2.76        2.52      1.88 o 
   4  -3   7      153.92      156.28      6.62 o 
   5  -3   7      151.06      168.13      9.56 o 
   6  -3   7       11.11       11.21      4.18 o 
   7  -3   7        0.01        0.00      2.42 o 
   8  -3   7        8.38        9.55      3.71 o 
  -9  -2   7        0.06        1.03      2.47 o 
  -8  -2   7       10.06       11.95      4.02 o 
  -7  -2   7       29.92       25.76      4.32 o 
  -6  -2   7        1.84        3.19      3.85 o 
  -5  -2   7        2.59        6.12      3.05 o 
  -4  -2   7       55.87       74.10      5.85 o 
  -3  -2   7       13.97       13.49      1.70 o 
  -2  -2   7        3.23        3.56      0.93 o 
  -1  -2   7       33.02       30.89      2.20 o 
   0  -2   7      579.40      668.67     16.07 o 
   1  -2   7       94.95      107.51      4.99 o 
   2  -2   7        0.01        1.32      1.59 o 
   3  -2   7       71.85       70.13     14.28 o 
   4  -2   7        1.01        0.00      3.00 o 
   5  -2   7        1.88        0.00      2.85 o 
   6  -2   7        2.08        0.76      1.82 o 
   7  -2   7        9.95        2.99      1.44 o 
   8  -2   7        0.95        0.00      2.38 o 
 -10  -1   7        1.54        0.36      2.61 o 
  -9  -1   7        2.45        2.38      2.62 o 
  -8  -1   7       39.07       24.60      4.39 o 
  -7  -1   7        0.07        3.84      3.89 o 
  -6  -1   7        0.55        5.19      4.79 o 
  -5  -1   7      163.46      183.76      9.86 o 
  -4  -1   7       58.29       62.40      5.64 o 
  -3  -1   7        7.30        6.73      1.97 o 
  -2  -1   7      106.29       85.68      3.25 o 
  -1  -1   7       54.24       53.63      2.18 o 
   0  -1   7       32.10       25.86      1.72 o 
   1  -1   7       15.83       11.66      3.16 o 
   2  -1   7        2.80        2.64      1.69 o 
   3  -1   7       25.10       21.13      4.47 o 
   4  -1   7       39.12       38.72      4.39 o 
   5  -1   7       13.18       10.10      3.22 o 
   6  -1   7        2.51        3.23      2.08 o 
   7  -1   7        0.42        2.24      2.48 o 
   8  -1   7        0.96        0.00      2.26 o 
 -10   0   7        0.27        0.57      2.78 o 
  -9   0   7        2.23        0.00      2.41 o 
  -8   0   7        0.19        0.00      2.44 o 
  -7   0   7        1.55        9.59      5.06 o 
  -6   0   7       32.45       25.79      4.10 o 
  -5   0   7      339.17      358.99     22.53 o 
  -4   0   7        0.04        0.13      0.62 o 
  -3   0   7        1.32        1.71      1.12 o 
  -2   0   7       19.40       20.40      1.57 o 
  -1   0   7       25.57       24.81      2.73 o 
   0   0   7       47.12       47.22      2.21 o 
   1   0   7        0.66        2.44      1.30 o 
   2   0   7       10.02       10.30      1.98 o 
   3   0   7       25.90       24.50      5.03 o 
   4   0   7      208.42      235.98      8.60 o 
   5   0   7        1.72        2.41      2.36 o 
   6   0   7        1.48        0.24      2.30 o 
   7   0   7        6.06        0.23      2.17 o 
   8   0   7        4.72        3.34      2.40 o 
 -10   1   7        0.02        3.07      2.93 o 
  -9   1   7       16.87       19.04      3.04 o 
  -8   1   7        0.00        1.86      2.46 o 
  -7   1   7        0.07        3.49      3.91 o 
  -6   1   7      346.59      389.73     13.88 o 
  -5   1   7      332.10      331.91     14.82 o 
  -4   1   7       50.13       46.62      3.21 o 
  -3   1   7       29.61       31.10      2.68 o 
  -2   1   7        0.31        1.82      1.25 o 
  -1   1   7      141.01      168.56      4.32 o 
   0   1   7        0.02        0.96      1.23 o 
   1   1   7       36.93       30.57      2.67 o 
   2   1   7       27.52       28.39      2.69 o 
   3   1   7       31.09       37.03      7.35 o 
   4   1   7       46.60       61.13      8.60 o 
   5   1   7       89.32       90.63     13.81 o 
   6   1   7        0.32        1.40      3.39 o 
   7   1   7       13.01       14.02      3.32 o 
   8   1   7        3.93        0.00      4.94 o 
 -10   2   7        4.52        2.95      3.17 o 
  -9   2   7        3.47        4.26      3.21 o 
  -8   2   7       22.21       26.13      5.74 o 
  -7   2   7        8.37       15.07      4.00 o 
  -6   2   7      333.11      371.48     19.11 o 
  -5   2   7        8.06        4.76      3.13 o 
  -4   2   7        4.22        2.11      0.94 o 
  -3   2   7       49.40       54.68      3.05 o 
  -2   2   7       14.55       18.49      2.04 o 
  -1   2   7        8.12        6.31      1.91 o 
   0   2   7        1.53        1.42      1.15 o 
   1   2   7        0.03        0.00      1.04 o 
   2   2   7       14.50       12.38      2.34 o 
   3   2   7        2.19        1.88      1.05 o 
   4   2   7       66.79       77.65      5.26 o 
   5   2   7        0.08        0.00      2.11 o 
   6   2   7        0.27        2.92      3.18 o 
   7   2   7        1.17        2.63      2.56 o 
   8   2   7        1.86        0.00      2.24 o 
 -10   3   7        1.26        1.56      2.62 o 
  -9   3   7        3.97       10.52      2.94 o 
  -8   3   7       19.27       22.67      3.83 o 
  -7   3   7       88.52       93.40      7.82 o 
  -6   3   7      241.17      271.75      8.84 o 
  -5   3   7       83.77       88.97      5.09 o 
  -4   3   7       15.34       18.44      3.11 o 
  -3   3   7        1.35        3.63      1.37 o 
  -2   3   7       25.19       22.49      2.51 o 
  -1   3   7       40.58       41.63      5.19 o 
   0   3   7       32.87       31.93      2.87 o 
   1   3   7       67.02       76.11      3.74 o 
   2   3   7       98.04       96.21      3.70 o 
   3   3   7       19.93       17.88      4.48 o 
   4   3   7       18.47       15.23      3.07 o 
   5   3   7        6.72        1.65      2.20 o 
   6   3   7       11.34        5.56      2.80 o 
   7   3   7        2.68        3.69      2.51 o 
  -9   4   7        3.85        3.83      3.76 o 
  -8   4   7       14.11       15.53      3.08 o 
  -7   4   7        6.38        7.48      3.53 o 
  -6   4   7      243.04      252.78     16.76 o 
  -5   4   7      135.63      149.16      4.87 o 
  -4   4   7        0.03        1.68      1.21 o 
  -3   4   7        3.67        4.58      1.46 o 
  -2   4   7       14.17       11.09      2.51 o 
  -1   4   7      261.50      259.35      8.69 o 
   0   4   7       26.92       27.85      4.55 o 
   1   4   7      644.46      734.52     16.29 o 
   2   4   7       24.69       22.23      2.80 o 
   3   4   7       21.77       18.50      2.85 o 
   4   4   7        0.00        0.43      2.59 o 
   5   4   7        0.17        1.75      1.42 o 
   6   4   7        1.45        2.42      3.00 o 
   7   4   7        1.72        0.49      2.18 o 
  -9   5   7        5.36        4.62      2.88 o 
  -8   5   7        0.37        0.00      2.12 o 
  -7   5   7        6.97       15.06      3.68 o 
  -6   5   7       25.23       31.77      5.28 o 
  -5   5   7        4.37        3.57      1.53 o 
  -4   5   7        0.25        0.60      1.70 o 
  -3   5   7       12.83       11.36      2.37 o 
  -2   5   7        7.42        7.09      2.22 o 
  -1   5   7        7.19        6.35      1.62 o 
   0   5   7       25.93       21.44      2.54 o 
   1   5   7        1.52        4.33      3.82 o 
   2   5   7       64.75       73.15      3.53 o 
   3   5   7       31.72       31.11      2.75 o 
   4   5   7        4.46        3.25      3.04 o 
   5   5   7        5.05        4.81      1.50 o 
   6   5   7        0.43        1.47      2.06 o 
  -9   6   7        0.79        3.54      2.61 o 
  -8   6   7        2.39        5.07      4.41 o 
  -7   6   7        1.72        5.23      2.38 o 
  -6   6   7        6.66        6.70      2.74 o 
  -5   6   7        2.72        2.15      1.56 o 
  -4   6   7        1.25        1.05      1.09 o 
  -3   6   7        3.02        7.07      3.46 o 
  -2   6   7        0.67        1.83      3.11 o 
  -1   6   7        0.51        0.43      1.18 o 
   0   6   7      126.60      117.11      7.45 o 
   1   6   7      227.64      243.69     12.87 o 
   2   6   7       12.72       14.27      3.20 o 
   3   6   7        3.22        3.53      1.80 o 
   4   6   7        2.19        2.27      1.10 o 
   5   6   7        1.27        5.53      2.32 o 
   6   6   7        0.38        4.37      4.35 o 
  -8   7   7        3.50        2.12      2.25 o 
  -7   7   7        8.34        4.62      2.46 o 
  -6   7   7       31.48       24.90      3.98 o 
  -5   7   7       27.36       28.13      3.82 o 
  -4   7   7       20.73       19.51      4.09 o 
  -3   7   7        0.39        0.00      0.94 o 
  -2   7   7        0.02        0.00      1.21 o 
  -1   7   7       17.64       20.53      4.86 o 
   0   7   7       42.53       47.31      4.26 o 
   1   7   7        8.11        8.29      3.32 o 
   2   7   7        0.97        4.44      2.69 o 
   3   7   7        0.56        3.51      4.17 o 
   4   7   7        0.40        0.00      1.64 o 
   5   7   7        0.00        2.77      2.69 o 
  -8   8   7       33.14       38.29     11.01 o 
  -7   8   7        0.66        9.10      4.09 o 
  -6   8   7        3.47        1.57      1.26 o 
  -5   8   7        4.21       10.30      6.99 o 
  -4   8   7        0.57        4.27      2.75 o 
  -3   8   7       10.10       14.43      5.29 o 
  -2   8   7        2.80        3.61      2.54 o 
  -1   8   7        7.53        7.46      3.63 o 
   0   8   7       23.33       24.67      4.33 o 
   1   8   7        0.45        4.14      2.97 o 
   2   8   7        0.02        2.77      1.39 o 
   3   8   7        0.14        0.53      0.92 o 
   4   8   7        1.49        5.37      2.64 o 
  -7   9   7        0.12        5.57      4.37 o 
  -6   9   7        3.48        0.93      2.48 o 
  -5   9   7       21.07       12.97      2.55 o 
  -4   9   7       30.61       38.14      6.38 o 
  -3   9   7        7.27        6.53      3.02 o 
  -2   9   7        0.92        1.03      2.31 o 
  -1   9   7        2.07        1.36      2.36 o 
   0   9   7       20.50       28.66      4.08 o 
   1   9   7        0.06        1.46      1.91 o 
   2   9   7       13.37        8.35      2.37 o 
   3   9   7        3.99        6.73      3.25 o 
  -5  10   7       14.60        9.23      3.16 o 
  -4  10   7        0.25        2.79      2.90 o 
  -3  10   7        6.04        7.22      3.07 o 
  -2  10   7        4.98        6.19      4.09 o 
  -1  10   7       12.34       15.34      2.88 o 
   0  10   7        5.23        5.33      4.07 o 
   1  10   7        0.59        2.07      2.60 o 
  -3 -11   8        0.05        0.00      1.81 o 
  -2 -11   8        0.14        0.00      1.93 o 
  -1 -11   8        0.14        3.08      2.01 o 
   0 -11   8        5.74        4.86      2.81 o 
   1 -11   8        3.02        1.86      1.54 o 
   2 -11   8        0.29        2.37      4.24 o 
   3 -11   8        0.07        6.72      3.91 o 
  -4 -10   8        0.71        0.00      2.63 o 
  -3 -10   8        3.08        2.34      2.11 o 
  -2 -10   8        2.34        1.33      3.16 o 
  -1 -10   8        0.64        1.05      1.84 o 
   0 -10   8        1.29        2.83      2.05 o 
   1 -10   8        2.94        4.81      2.94 o 
   2 -10   8        2.32        5.47      2.84 o 
   3 -10   8        0.07        0.00      1.69 o 
   4 -10   8        1.92        0.09      2.32 o 
   5 -10   8        0.53        0.00      2.87 o 
  -5  -9   8        7.10        5.16      1.85 o 
  -4  -9   8        0.00        1.21      1.12 o 
  -3  -9   8        2.05        2.17      1.41 o 
  -2  -9   8        0.94        0.49      1.30 o 
  -1  -9   8       16.55       14.35      2.32 o 
   0  -9   8        5.97        3.94      1.63 o 
   1  -9   8       14.68       10.53      2.10 o 
   2  -9   8        0.65        2.55      1.83 o 
   3  -9   8        5.94        6.80      2.08 o 
   4  -9   8        0.17        1.73      4.30 o 
   5  -9   8        1.95        1.81      3.54 o 
   6  -9   8        3.63        4.04      2.35 o 
  -6  -8   8        0.14        0.61      0.91 o 
  -5  -8   8        0.92        0.39      1.78 o 
  -4  -8   8       28.52       12.05     11.88 o 
  -3  -8   8        0.11        0.00      1.35 o 
  -2  -8   8       43.28       47.96      3.68 o 
  -1  -8   8       66.85       66.97      3.24 o 
   0  -8   8       13.24        9.37      2.57 o 
   1  -8   8        8.43        7.35      5.64 o 
   2  -8   8       12.17        9.94      2.61 o 
   3  -8   8        1.79        1.04      1.84 o 
   4  -8   8        0.07        0.18      2.25 o 
   5  -8   8        4.91        4.93      3.18 o 
   6  -8   8        0.52        3.85      1.96 o 
  -7  -7   8        2.08        1.21      1.81 o 
  -6  -7   8       13.02        5.75      2.65 o 
  -5  -7   8        6.94        4.69      2.38 o 
  -4  -7   8        3.12        0.67      1.50 o 
  -3  -7   8       39.84       10.89     23.88 o 
  -2  -7   8       30.93       45.06      4.10 o 
  -1  -7   8       28.55       22.92      2.45 o 
   0  -7   8       89.77      100.19      4.38 o 
   1  -7   8       19.87       17.22      2.23 o 
   2  -7   8        0.22        1.49      1.72 o 
   3  -7   8        0.24        3.55      2.51 o 
   4  -7   8        0.57        0.70      2.31 o 
   5  -7   8        0.08        1.29      2.70 o 
   6  -7   8       12.95        7.39      3.26 o 
   7  -7   8        2.01        0.99      2.05 o 
  -8  -6   8        0.96        0.00      1.97 o 
  -7  -6   8        0.09        0.22      2.04 o 
  -6  -6   8        0.13        2.74      2.14 o 
  -5  -6   8       52.15       60.50      5.87 o 
  -4  -6   8       13.33        9.03      6.33 o 
  -3  -6   8        0.03        2.05      3.39 o 
  -2  -6   8      153.95      201.22      5.45 o 
  -1  -6   8      165.19      186.58      5.38 o 
   0  -6   8        2.57        3.45      2.22 o 
   1  -6   8       34.76       41.44      6.03 o 
   2  -6   8       15.26       15.85      3.26 o 
   3  -6   8        0.39        1.12      4.13 o 
   4  -6   8        0.25        0.00      2.16 o 
   5  -6   8        3.92        2.96      2.45 o 
   6  -6   8        6.46        3.92      2.90 o 
   7  -6   8        0.56        1.65      2.22 o 
  -8  -5   8        0.02        1.69      2.07 o 
  -7  -5   8        9.51        7.03      2.04 o 
  -6  -5   8       43.04       38.46      5.39 o 
  -5  -5   8       15.53        9.78      3.78 o 
  -4  -5   8       22.54       13.63     10.42 o 
  -3  -5   8      128.03      162.77      5.68 o 
  -2  -5   8        1.13        1.18      1.78 o 
  -1  -5   8      105.34      122.53      4.79 o 
   0  -5   8      158.42      160.56      5.31 o 
   1  -5   8      347.54      396.52      9.58 o 
   2  -5   8        0.17        0.41      3.19 o 
   4  -5   8        0.36        1.79      2.48 o 
   5  -5   8       14.79       17.17      3.96 o 
   6  -5   8        0.45        0.00      2.09 o 
   7  -5   8        3.23        0.23      2.15 o 
  -9  -4   8        5.70        8.26      3.80 o 
  -8  -4   8        3.62        4.08      2.56 o 
  -7  -4   8        3.23        0.72      2.26 o 
  -6  -4   8        2.81        0.00      3.10 o 
  -5  -4   8        4.41        3.77      2.08 o 
  -4  -4   8       44.96       52.86      6.57 o 
  -3  -4   8       44.03       47.23      2.67 o 
  -2  -4   8       22.14       16.41      2.90 o 
  -1  -4   8       16.87       13.93      2.53 o 
   0  -4   8      114.60      117.50      4.41 o 
   1  -4   8        4.39        4.35      1.26 o 
   2  -4   8       71.50       84.80      6.31 o 
   3  -4   8        5.61        6.73      2.62 o 
   4  -4   8        0.66        3.65      2.16 o 
   5  -4   8       21.92       16.74      4.30 o 
   6  -4   8        0.59        1.93      2.60 o 
   7  -4   8        0.30        2.44      2.22 o 
   8  -4   8        0.97        3.26      2.54 o 
  -9  -3   8        2.40        0.00      3.25 o 
  -8  -3   8        1.70        1.18      1.85 o 
  -7  -3   8        0.01        2.65      1.89 o 
  -6  -3   8        7.17       10.13      3.88 o 
  -5  -3   8       48.17       53.76      7.06 o 
  -4  -3   8       11.77       11.24      2.75 o 
  -3  -3   8        1.57        2.74      1.23 o 
  -2  -3   8       44.72       51.52      3.82 o 
  -1  -3   8        1.01        0.73      1.08 o 
   0  -3   8        0.10        0.05      0.86 o 
   1  -3   8       52.41       63.13      2.88 o 
   2  -3   8        4.78        4.94      2.44 o 
   3  -3   8       14.24       20.02      4.34 o 
   4  -3   8      115.75      143.21      9.61 o 
   5  -3   8        5.49        1.86      5.00 o 
   6  -3   8        0.88        1.71      2.38 o 
   7  -3   8        2.26        0.97      1.97 o 
   8  -3   8        9.93       13.57      5.88 o 
  -9  -2   8        0.53        6.14      2.91 o 
  -8  -2   8        7.02       11.58      3.19 o 
  -7  -2   8        1.67        3.56      1.91 o 
  -6  -2   8        1.80        6.07      2.62 o 
  -5  -2   8      155.18      198.80      9.99 o 
  -4  -2   8      294.44      326.56     10.42 o 
  -3  -2   8      151.20      161.59      6.60 o 
  -2  -2   8       89.04       78.93      4.20 o 
  -1  -2   8      204.41      244.91     10.14 o 
   0  -2   8       29.01       26.24      2.38 o 
   1  -2   8      101.10      109.56      6.90 o 
   2  -2   8        2.69        0.00      2.23 o 
   3  -2   8       34.36       34.64      4.73 o 
   4  -2   8       16.75       19.16      6.08 o 
   5  -2   8        7.19        3.63      2.93 o 
   6  -2   8        0.19        0.00      2.27 o 
   7  -2   8        1.57        3.61      2.49 o 
   8  -2   8        0.48        2.94      1.73 o 
  -9  -1   8        0.06        1.69      2.43 o 
  -8  -1   8        1.80        3.62      3.67 o 
  -7  -1   8        5.64        3.31      3.76 o 
  -6  -1   8       61.65       66.42      6.12 o 
  -5  -1   8       84.77      101.21      6.64 o 
  -4  -1   8        2.97        6.43      2.45 o 
  -3  -1   8       74.78       80.29      3.83 o 
  -2  -1   8      102.24      100.76      4.63 o 
  -1  -1   8        0.75        1.04      0.79 o 
   0  -1   8        0.41        0.86      0.99 o 
   1  -1   8        5.50        6.93      1.95 o 
   2  -1   8        2.90        4.10      1.59 o 
   3  -1   8        4.17        5.67      4.35 o 
   4  -1   8       40.39       43.97      7.16 o 
   5  -1   8        2.46        4.05      2.73 o 
   6  -1   8        9.10        6.82      2.96 o 
   7  -1   8        6.15        5.25      3.14 o 
   8  -1   8        0.00        0.00      2.20 o 
  -9   0   8        2.79        4.03      2.75 o 
  -8   0   8        5.83        4.15      3.65 o 
  -7   0   8       17.72       17.61      4.59 o 
  -6   0   8        4.09        6.97      2.69 o 
  -5   0   8      240.74      264.85     22.87 o 
  -4   0   8        0.39        0.00      0.58 o 
  -3   0   8        0.22        1.08      0.89 o 
  -2   0   8       30.09       30.66      2.84 o 
  -1   0   8       69.72       94.05      3.88 o 
   0   0   8       36.80       32.39      2.84 o 
   1   0   8        1.56        0.90      0.81 o 
   2   0   8        3.91        1.76      0.78 o 
   3   0   8      213.19      214.20      7.57 o 
   4   0   8        4.47        4.25      2.78 o 
   5   0   8        0.74        2.68      2.67 o 
   6   0   8        6.97        8.36      3.66 o 
   7   0   8        3.20        3.90      2.78 o 
  -9   1   8        1.06        1.04      2.64 o 
  -8   1   8        0.57        1.64      1.92 o 
  -7   1   8        0.13        2.20      2.69 o 
  -6   1   8        5.45        0.23      2.34 o 
  -5   1   8      779.92      908.58     32.24 o 
  -4   1   8       66.95       63.77      2.76 o 
  -3   1   8       29.18       24.06      4.15 o 
  -2   1   8        4.44        3.60      1.62 o 
  -1   1   8       22.55       25.76      2.28 o 
   0   1   8        1.53        1.58      1.18 o 
   1   1   8       27.52       31.96      4.99 o 
   2   1   8      755.94      825.89     30.08 o 
   3   1   8       50.24       55.20      6.18 o 
   4   1   8        0.22        4.28      2.91 o 
   5   1   8       10.75        9.34      3.78 o 
   6   1   8        0.15        1.08      2.12 o 
   7   1   8        7.73        8.70      2.71 o 
  -9   2   8        5.08        7.74      2.87 o 
  -8   2   8       13.57        8.51      4.48 o 
  -7   2   8        7.91        6.07      4.48 o 
  -6   2   8        0.22        0.00      2.42 o 
  -5   2   8      102.10      115.50      6.98 o 
  -4   2   8       17.40       14.95      2.20 o 
  -3   2   8        5.84        6.62      1.85 o 
  -2   2   8        6.32        5.58      1.61 o 
  -1   2   8        1.75        2.09      1.31 o 
   0   2   8        0.27        0.00      1.71 o 
   1   2   8       15.20       12.37      1.82 o 
   2   2   8        9.91        8.66      2.11 o 
   3   2   8       62.93       61.00      5.58 o 
   4   2   8       19.57       18.28      3.48 o 
   5   2   8        2.28        0.33      2.57 o 
   6   2   8        0.79        0.98      2.34 o 
   7   2   8        4.97        4.71      2.73 o 
  -9   3   8        8.32        7.21      2.95 o 
  -8   3   8       36.14       34.39      5.41 o 
  -7   3   8        2.77        2.43      1.51 o 
  -6   3   8      111.90      107.95     10.07 o 
  -5   3   8        4.02        2.27      1.33 o 
  -4   3   8       35.89       36.03      3.58 o 
  -3   3   8       10.28       11.43      1.70 o 
  -2   3   8        1.61        5.16      2.29 o 
  -1   3   8        1.00        0.58      1.32 o 
   0   3   8        5.85        6.17      1.80 o 
   1   3   8       92.25       93.29      4.22 o 
   2   3   8      450.26      514.96     11.19 o 
   3   3   8        2.82        3.16      1.80 o 
   4   3   8        0.09        2.38      2.74 o 
   5   3   8        3.61        2.86      2.32 o 
   6   3   8        3.76        3.11      2.44 o 
   7   3   8        5.24        0.65      2.28 o 
  -9   4   8        0.57        0.36      1.41 o 
  -8   4   8        3.36        4.14      2.16 o 
  -7   4   8       29.57       27.84      5.07 o 
  -6   4   8        2.49        5.77      2.57 o 
  -5   4   8       48.29       45.56      5.22 o 
  -4   4   8      165.31      170.28      6.22 o 
  -3   4   8      256.79      273.89      6.95 o 
  -2   4   8        8.31        9.05      1.98 o 
  -1   4   8       25.77       27.20      2.99 o 
   0   4   8        9.46        9.94      2.51 o 
   1   4   8       65.35       73.89      6.76 o 
   2   4   8        7.09        7.41      2.20 o 
   3   4   8        0.01        0.46      1.48 o 
   4   4   8        0.72        0.00      1.92 o 
   5   4   8        4.40        5.34      2.74 o 
   6   4   8        1.82        4.86      2.57 o 
  -9   5   8        1.00        2.47      1.74 o 
  -8   5   8        3.55        2.59      2.84 o 
  -7   5   8       26.38       30.82      5.75 o 
  -6   5   8       39.26       42.99      5.15 o 
  -5   5   8        6.30        6.27      3.05 o 
  -4   5   8        0.37        3.83      1.88 o 
  -3   5   8       29.90       29.66      3.17 o 
  -2   5   8       29.14       32.13      2.98 o 
  -1   5   8        0.74        0.58      1.98 o 
   0   5   8       96.21      107.85      4.09 o 
   1   5   8      359.66      380.96     32.97 o 
   2   5   8        0.80        0.00      1.19 o 
   3   5   8        9.00        7.07      2.60 o 
   4   5   8        0.12        3.21      1.65 o 
   5   5   8        0.45        4.78      2.85 o 
   6   5   8        0.54        2.08      3.49 o 
  -8   6   8        0.00        2.65      3.41 o 
  -7   6   8       17.78       18.78      4.46 o 
  -6   6   8        1.85        3.31      2.06 o 
  -5   6   8       10.19        9.78      2.79 o 
  -4   6   8       68.96       59.29      3.82 o 
  -3   6   8       18.56       20.24      2.64 o 
  -2   6   8        0.76        0.31      1.15 o 
  -1   6   8        5.97        6.61      2.21 o 
   0   6   8        0.30        0.11      1.47 o 
   1   6   8        5.41        1.60      2.22 o 
   2   6   8       39.13       34.10      4.09 o 
   3   6   8        5.71        5.50      2.07 o 
   4   6   8       10.15        9.93      2.79 o 
   5   6   8        0.09        0.84      3.49 o 
  -8   7   8        2.78        3.72      9.16 o 
  -7   7   8        8.02        3.71      2.79 o 
  -6   7   8       12.37       10.59      1.67 o 
  -5   7   8        0.70        3.04      0.90 o 
  -4   7   8        4.45        1.82      2.26 o 
  -3   7   8        4.00        1.84      1.64 o 
  -2   7   8        0.93        1.42      1.77 o 
  -1   7   8        7.04        8.75      3.74 o 
   0   7   8        2.41        5.14      2.75 o 
   1   7   8       24.65       22.01      3.65 o 
   2   7   8       10.56        7.33      2.37 o 
   3   7   8        6.45        2.41      2.23 o 
   4   7   8        0.72        2.15      1.40 o 
  -6   8   8        2.27        1.92      3.98 o 
  -5   8   8       41.70       43.80      4.33 o 
  -4   8   8       21.26       23.67      3.65 o 
  -3   8   8        0.95        3.58      4.49 o 
  -2   8   8        1.57        3.00      2.12 o 
  -1   8   8        0.27        0.44      2.29 o 
   0   8   8        6.94        4.22      4.42 o 
   1   8   8       10.36       11.93      4.60 o 
   2   8   8        1.09        1.92      3.01 o 
   3   8   8       12.12       14.21      8.42 o 
  -6   9   8        0.76        0.00      3.56 o 
  -5   9   8        4.16        2.78      2.10 o 
  -4   9   8        2.03        5.82      3.74 o 
  -3   9   8        1.42        1.72      2.44 o 
  -2   9   8        1.36        4.55      4.39 o 
  -1   9   8       14.28       16.95      3.03 o 
   0   9   8        2.94        5.62      3.02 o 
   1   9   8        2.13        1.53      2.73 o 
   2   9   8        1.38        2.18      1.83 o 
  -4  10   8        2.10        3.89      5.36 o 
  -3  10   8        1.03        2.45      2.45 o 
  -2  10   8        0.01        1.42      4.69 o 
  -1  10   8        0.00        0.60      2.65 o 
  -1 -11   9        2.44        2.00      2.14 o 
   1 -11   9        2.89        2.12      3.05 o 
   2 -11   9        0.21        4.40      4.20 o 
  -3 -10   9        0.04        0.00      4.73 o 
  -2 -10   9        1.28        2.35      1.72 o 
  -1 -10   9        0.10        0.00      1.47 o 
   0 -10   9        4.48        2.71      1.78 o 
   1 -10   9        0.00        2.10      2.27 o 
   2 -10   9        0.65        4.31      2.47 o 
   3 -10   9        0.01        0.00      4.30 o 
   4 -10   9        0.04        1.27      1.99 o 
  -5  -9   9       20.15       20.13      5.16 o 
  -4  -9   9        0.93        1.65      2.03 o 
  -3  -9   9        1.16        3.00      2.57 o 
  -2  -9   9        0.76        1.09      1.49 o 
  -1  -9   9        1.28        8.40      1.93 o 
   0  -9   9        0.50        0.00      1.25 o 
   1  -9   9        1.33        3.31      1.71 o 
   2  -9   9        0.00        0.48      3.19 o 
   3  -9   9        2.87        5.06      2.54 o 
   4  -9   9        0.66        1.31      2.60 o 
   5  -9   9        1.49        2.65      3.11 o 
  -6  -8   9        0.32        0.70      1.91 o 
  -5  -8   9       25.02       29.28      3.96 o 
  -4  -8   9        1.64        2.13      1.33 o 
  -3  -8   9        0.23        0.00      1.22 o 
  -2  -8   9       13.83       21.20      3.16 o 
  -1  -8   9       22.92       22.02      4.75 o 
   0  -8   9        0.07        1.18      1.45 o 
   1  -8   9        9.31        8.82      2.37 o 
   2  -8   9       19.05       18.69      4.99 o 
   3  -8   9        1.18        3.31      1.15 o 
   4  -8   9        0.95        0.35      2.92 o 
   5  -8   9        6.05        9.19      2.84 o 
   6  -8   9        1.00        1.56      2.64 o 
  -7  -7   9        0.56        1.76      2.41 o 
  -6  -7   9        0.54        0.00      1.83 o 
  -5  -7   9        0.14        0.00      2.82 o 
  -4  -7   9        3.43        2.59      1.19 o 
  -3  -7   9        0.68        3.51      3.65 o 
  -2  -7   9      108.81      134.72      6.19 o 
  -1  -7   9        0.17        0.00      1.23 o 
   0  -7   9       11.13        6.44      2.38 o 
   1  -7   9        3.68        4.77      1.62 o 
   2  -7   9        0.04        0.00      2.20 o 
   3  -7   9        5.02        8.21      2.56 o 
   4  -7   9        4.27        3.94      2.28 o 
   5  -7   9        0.22        0.66      3.38 o 
   6  -7   9       19.09       19.88      4.49 o 
  -7  -6   9        1.94        2.50      1.43 o 
  -6  -6   9        4.28        4.78      2.24 o 
  -5  -6   9        0.46        0.00      3.64 o 
  -4  -6   9       24.48       10.97     10.41 o 
  -3  -6   9       35.97       43.17      2.67 o 
  -2  -6   9        1.49        0.42      1.43 o 
  -1  -6   9       73.64       86.39      6.85 o 
   0  -6   9        4.55        6.88      2.58 o 
   1  -6   9        1.19        1.33      0.88 o 
   2  -6   9       30.01       27.42      3.64 o 
   3  -6   9        7.76        6.70      2.88 o 
   4  -6   9        3.33        3.35      2.78 o 
   5  -6   9       23.52       26.83      4.66 o 
   6  -6   9        2.07        0.52      1.48 o 
  -8  -5   9        0.12        0.01      2.81 o 
  -7  -5   9        2.78        3.60      2.35 o 
  -6  -5   9       13.87       16.16      3.09 o 
  -5  -5   9        8.69        9.63      3.58 o 
  -4  -5   9        2.35        3.06      2.47 o 
  -3  -5   9        7.35        8.11      2.38 o 
  -2  -5   9      419.46      497.18     17.65 o 
  -1  -5   9        1.97        0.33      1.08 o 
   0  -5   9       58.60       47.30      5.78 o 
   1  -5   9       17.31       14.31      1.73 o 
   2  -5   9        0.71        0.00      1.79 o 
   3  -5   9        4.66        7.92      3.07 o 
   4  -5   9       29.27       29.84      7.10 o 
   5  -5   9        6.04        5.11      4.33 o 
   6  -5   9        2.70        4.34      2.17 o 
   7  -5   9        0.03        1.82      1.99 o 
  -8  -4   9        0.04        2.73      1.84 o 
  -7  -4   9        5.98       12.69      4.04 o 
  -6  -4   9        7.14        4.38      2.14 o 
  -5  -4   9       26.00       18.36      4.54 o 
  -4  -4   9       42.66       38.96      5.60 o 
  -3  -4   9        1.61        3.24      1.19 o 
  -2  -4   9       86.91      105.83      4.38 o 
  -1  -4   9       44.75       49.54      5.02 o 
   0  -4   9        2.12        2.77      1.46 o 
   1  -4   9        5.85        6.31      1.77 o 
   2  -4   9       44.06       46.32      6.87 o 
   3  -4   9       35.93       42.25      5.64 o 
   4  -4   9        5.54        5.39      2.71 o 
   5  -4   9       31.87       32.37      7.38 o 
   6  -4   9        0.43        1.88      2.20 o 
   7  -4   9        0.46        2.18      2.30 o 
  -9  -3   9        4.74        4.58      2.87 o 
  -8  -3   9        0.51        1.32      3.17 o 
  -7  -3   9        5.90        3.64      2.52 o 
  -6  -3   9        0.52        0.09      3.85 o 
  -5  -3   9        0.00        1.88      1.57 o 
  -4  -3   9      261.85      324.15     11.48 o 
  -3  -3   9        0.00        0.00      2.33 o 
  -2  -3   9        5.78        3.69      1.78 o 
  -1  -3   9        2.43        3.58      1.26 o 
   0  -3   9        2.38        2.88      1.13 o 
   1  -3   9       56.64       61.77      5.47 o 
   2  -3   9        9.60        8.64      2.76 o 
   3  -3   9        3.30        0.04      2.82 o 
   4  -3   9       34.27       33.33      4.34 o 
   5  -3   9       14.64       15.00      4.49 o 
   6  -3   9        2.01        7.58      2.56 o 
   7  -3   9        0.15        4.88      3.87 o 
  -9  -2   9        0.48        2.33      2.10 o 
  -8  -2   9        7.25        8.40      3.07 o 
  -7  -2   9        8.06        7.58      3.05 o 
  -6  -2   9        2.97        1.56      2.32 o 
  -5  -2   9       29.25       25.30      4.11 o 
  -4  -2   9      649.92      773.28     27.29 o 
  -3  -2   9        0.64        0.35      0.68 o 
  -2  -2   9        2.85        1.18      1.04 o 
  -1  -2   9       31.17       26.50      3.30 o 
   0  -2   9       14.10       11.17      1.51 o 
   1  -2   9        4.64        3.88      1.45 o 
   2  -2   9        9.05        9.43      2.91 o 
   3  -2   9       33.34       46.63      5.98 o 
   4  -2   9       29.48       23.22      6.09 o 
   5  -2   9       11.30       11.18      6.15 o 
   6  -2   9        2.63        3.92      2.76 o 
   7  -2   9        6.17        6.58      4.69 o 
  -9  -1   9        8.49       15.33      6.12 o 
  -8  -1   9        1.98        1.33      3.64 o 
  -7  -1   9        7.09        5.67      2.22 o 
  -6  -1   9        2.33        6.48      4.48 o 
  -5  -1   9        1.37        1.58      3.64 o 
  -4  -1   9       74.91       78.88      9.70 o 
  -3  -1   9       24.18       30.31      2.84 o 
  -2  -1   9       66.11       61.93      3.72 o 
  -1  -1   9       18.48       13.98      2.55 o 
   0  -1   9        4.66        5.00      1.62 o 
   1  -1   9        5.25        4.87      1.48 o 
   2  -1   9       96.89       85.06      6.82 o 
   3  -1   9      110.88      114.60      5.82 o 
   4  -1   9        8.87       11.28      3.77 o 
   5  -1   9        3.64        0.00      4.66 o 
   6  -1   9        2.30        4.10      1.80 o 
   7  -1   9        0.03        0.00      2.32 o 
  -9   0   9        4.82        3.60      2.27 o 
  -8   0   9        3.11        0.69      3.00 o 
  -7   0   9        1.88        4.88      2.44 o 
  -6   0   9        2.45        0.00      2.25 o 
  -5   0   9      292.41      328.11     10.60 o 
  -4   0   9      130.88      114.14      5.79 o 
  -3   0   9       26.43       27.52      3.76 o 
  -2   0   9        0.33        1.89      1.30 o 
  -1   0   9        7.10       10.36      2.03 o 
   0   0   9        1.48        4.94      1.87 o 
   1   0   9        8.66        9.88      1.64 o 
   2   0   9       47.12       43.91      7.79 o 
   3   0   9       53.59       65.51      9.78 o 
   4   0   9        7.02        3.71      2.76 o 
   5   0   9       21.69       24.75      4.33 o 
   6   0   9        5.22        4.19      2.75 o 
   7   0   9        0.16        3.00      2.71 o 
  -9   1   9       13.95       14.17      4.79 o 
  -8   1   9        0.95        3.52      2.24 o 
  -7   1   9       15.39       13.33      3.15 o 
  -6   1   9        0.66        4.42      2.59 o 
  -5   1   9        4.18        4.06      2.28 o 
  -4   1   9       21.27       23.56      2.43 o 
  -3   1   9        0.30        0.57      1.06 o 
  -2   1   9        0.29        1.44      1.70 o 
  -1   1   9       29.04       27.81      2.92 o 
   0   1   9       96.89      105.76      4.09 o 
   1   1   9       21.38       23.40      3.82 o 
   2   1   9      107.19       99.04      7.28 o 
   3   1   9       97.73      103.86      7.99 o 
   4   1   9        5.65        5.32      5.44 o 
   5   1   9        4.71        6.77      3.03 o 
   6   1   9        4.14        4.56      2.72 o 
   7   1   9        5.03        5.03      2.74 o 
  -9   2   9        4.76        4.93      2.67 o 
  -8   2   9        6.39        4.35      2.85 o 
  -7   2   9        7.65        9.29      2.96 o 
  -6   2   9        3.20        1.21      2.47 o 
  -5   2   9      200.30      201.43     18.47 o 
  -4   2   9        2.74        5.19      1.53 o 
  -3   2   9       18.42       21.58      2.78 o 
  -2   2   9        4.78        6.41      2.52 o 
  -1   2   9        6.14       10.57      2.02 o 
   0   2   9        0.16        2.95      1.59 o 
   1   2   9       99.41      100.41      3.81 o 
   2   2   9      465.60      460.12     30.86 o 
   3   2   9       11.24       10.21      3.72 o 
   4   2   9        5.25        4.20      3.62 o 
   5   2   9        0.33        0.00      2.33 o 
   6   2   9        1.74        2.84      2.97 o 
  -9   3   9        0.01        0.67      2.45 o 
  -8   3   9        2.27        2.75      2.45 o 
  -7   3   9        0.86        3.23      2.74 o 
  -6   3   9       10.16        8.96      3.57 o 
  -5   3   9       50.00       52.21      5.69 o 
  -4   3   9        0.03        0.74      1.00 o 
  -3   3   9       22.65       19.35      2.42 o 
  -2   3   9        2.00        0.00      1.36 o 
  -1   3   9        0.08        2.03      1.70 o 
   0   3   9        4.27        4.68      2.00 o 
   1   3   9       12.98        8.65      2.31 o 
   2   3   9        0.08        0.00      1.24 o 
   3   3   9        7.77        4.42      1.77 o 
   4   3   9        0.03        3.90      2.21 o 
   5   3   9        0.18        1.00      2.24 o 
   6   3   9        0.02        0.00      2.25 o 
  -9   4   9        0.86        0.00      2.50 o 
  -8   4   9        0.06        1.44      1.84 o 
  -7   4   9        6.76       19.55      3.99 o 
  -6   4   9       41.66       43.54      6.28 o 
  -5   4   9        9.00        9.22      2.93 o 
  -4   4   9        4.87        4.81      2.00 o 
  -3   4   9        2.60        2.33      1.48 o 
  -2   4   9       58.99       64.99      3.41 o 
  -1   4   9       25.41       24.90      3.56 o 
   0   4   9        0.41        2.40      1.51 o 
   1   4   9       44.27       34.27      3.59 o 
   2   4   9       53.78       44.76      3.12 o 
   3   4   9        0.51        1.50      1.26 o 
   4   4   9        0.86        3.97      2.21 o 
   5   4   9        0.05        1.39      3.99 o 
  -8   5   9        2.62        5.99      2.25 o 
  -7   5   9        4.29        1.85      2.15 o 
  -6   5   9       13.29       14.49      2.58 o 
  -5   5   9        0.59        2.23      1.41 o 
  -4   5   9      105.17      104.59      6.33 o 
  -3   5   9       38.15       37.87      3.69 o 
  -2   5   9       13.17       15.94      2.46 o 
  -1   5   9       22.36       19.73      5.84 o 
   0   5   9        0.12        3.41      2.06 o 
   1   5   9       14.84       10.40      3.14 o 
   2   5   9        5.60        5.46      1.93 o 
   3   5   9        0.16        2.34      1.25 o 
   4   5   9        0.90        4.33      2.68 o 
   5   5   9        0.08        3.37      2.78 o 
  -8   6   9        3.59        4.27      4.74 o 
  -7   6   9       21.36       18.77      3.04 o 
  -6   6   9        0.07        2.04      1.68 o 
  -5   6   9        0.01        1.10      1.39 o 
  -4   6   9        2.86        3.18      1.77 o 
  -3   6   9        6.39        6.68      2.55 o 
  -2   6   9        0.73        0.98      1.31 o 
  -1   6   9        3.49        2.05      1.85 o 
   0   6   9        0.85        1.25      1.56 o 
   1   6   9        0.84        2.86      1.77 o 
   2   6   9        0.83        1.48      1.46 o 
   3   6   9        0.30        0.22      1.57 o 
   4   6   9        1.86        1.19      3.84 o 
  -7   7   9        1.97        1.30      2.93 o 
  -6   7   9        2.54        0.09      3.89 o 
  -5   7   9        4.75        3.91      1.88 o 
  -4   7   9        6.15        3.96      1.67 o 
  -3   7   9        2.46        1.57      2.82 o 
  -2   7   9        1.76        0.71      2.11 o 
  -1   7   9        0.41        1.85      3.78 o 
   0   7   9        6.92        2.39      2.75 o 
   1   7   9        1.30        2.15      2.13 o 
   2   7   9        0.96        1.88      3.18 o 
   3   7   9        7.73        5.76      4.58 o 
  -6   8   9        1.60        0.00      3.14 o 
  -5   8   9        0.49        1.32      2.28 o 
  -4   8   9        7.36        4.00      2.69 o 
  -3   8   9        0.40        4.11      2.69 o 
  -2   8   9        0.50        2.17      2.44 o 
  -1   8   9        0.01        1.63      3.81 o 
   0   8   9        4.80        5.76      2.83 o 
   1   8   9        0.50        4.14      5.26 o 
   2   8   9        3.18        2.90      4.56 o 
  -4   9   9        0.09        0.00      3.41 o 
  -3   9   9        0.60        0.56      2.23 o 
  -2   9   9        5.90        5.79      3.38 o 
  -1   9   9        5.60        0.00      2.18 o 
   0   9   9        0.57        0.02      2.30 o 
  -2 -10  10        1.10        2.29      2.13 o 
  -1 -10  10       20.88       26.60      8.84 o 
   0 -10  10        1.26        1.86      2.10 o 
   1 -10  10        0.22        0.00      1.87 o 
   2 -10  10        0.80        2.98      2.68 o 
  -4  -9  10        0.26        1.37      1.97 o 
  -3  -9  10        2.63        0.90      1.37 o 
  -2  -9  10        4.25        5.22      2.47 o 
  -1  -9  10        4.00        3.70      2.09 o 
   0  -9  10        1.37        4.99      3.10 o 
   1  -9  10        0.43        2.65      2.33 o 
   2  -9  10        0.75        2.90      2.32 o 
   3  -9  10       11.36        9.69      5.42 o 
   4  -9  10        1.51        4.05      2.79 o 
  -5  -8  10        2.45        6.14      2.41 o 
  -4  -8  10        2.50        1.73      2.03 o 
  -3  -8  10        1.37        0.00      1.27 o 
  -2  -8  10       43.58       44.66      5.55 o 
  -1  -8  10       17.28       19.11      2.96 o 
   0  -8  10        0.52        2.21      1.31 o 
   1  -8  10        1.55        2.68      1.59 o 
   2  -8  10        0.98        1.70      1.83 o 
   3  -8  10        7.30        5.93      2.56 o 
   4  -8  10        1.30        0.00      2.15 o 
   5  -8  10        4.54        3.88      2.86 o 
  -6  -7  10        0.57        1.93      1.60 o 
  -5  -7  10        2.29        0.86      2.04 o 
  -4  -7  10        1.24        1.83      2.05 o 
  -3  -7  10       27.81       28.39      3.21 o 
  -2  -7  10        1.84        5.78      1.89 o 
  -1  -7  10        0.24        0.20      1.58 o 
   0  -7  10        0.41        0.16      1.02 o 
   1  -7  10        0.05        3.23      2.09 o 
   2  -7  10       18.09       18.95      5.30 o 
   3  -7  10        0.15        1.57      1.72 o 
   4  -7  10        0.24        3.47      2.02 o 
   5  -7  10        9.19       21.30      7.21 o 
  -7  -6  10        1.85        2.19      1.69 o 
  -6  -6  10        0.45        3.18      2.24 o 
  -5  -6  10        0.67        0.00      1.93 o 
  -4  -6  10        1.76        0.13      2.75 o 
  -3  -6  10       90.22      110.47      5.18 o 
  -2  -6  10        0.86        0.06      1.34 o 
  -1  -6  10        6.69        3.35      1.69 o 
   0  -6  10        0.01        0.84      1.23 o 
   1  -6  10        6.01        8.68      3.44 o 
   2  -6  10        8.45       11.22      3.82 o 
   3  -6  10       19.76       18.76      4.27 o 
   4  -6  10        0.51        1.31      2.90 o 
   5  -6  10        0.47        0.00      1.79 o 
   6  -6  10        6.89        3.37      2.74 o 
  -7  -5  10        0.35        3.70      2.65 o 
  -6  -5  10        0.40        0.00      2.93 o 
  -5  -5  10        5.79        7.92      3.18 o 
  -4  -5  10      102.34      106.96      8.07 o 
  -3  -5  10      104.00      127.26      4.88 o 
  -2  -5  10       14.32       14.43      2.35 o 
  -1  -5  10       48.49       49.30      4.24 o 
   0  -5  10       24.73       24.31      3.00 o 
   1  -5  10        9.79       12.77      3.45 o 
   2  -5  10        5.09        3.74      2.13 o 
   3  -5  10        1.13        1.40      2.17 o 
   4  -5  10        1.24        2.36      1.64 o 
   5  -5  10       19.09       18.71      4.06 o 
   6  -5  10        1.60        2.19      3.10 o 
  -8  -4  10        4.83        4.66      2.95 o 
  -7  -4  10        1.79        2.51      1.90 o 
  -6  -4  10        0.00        0.00      2.27 o 
  -5  -4  10        0.16        0.09      1.63 o 
  -4  -4  10        0.39        0.87      2.00 o 
  -3  -4  10       72.12       84.09      8.02 o 
  -2  -4  10       27.64       27.48      3.25 o 
  -1  -4  10       78.42       83.73      3.87 o 
   0  -4  10      107.72      130.74      7.01 o 
   1  -4  10       21.65       23.73      4.16 o 
   2  -4  10        7.56       10.33      3.72 o 
   3  -4  10       38.95       37.14      4.51 o 
   4  -4  10       76.16       85.81     11.58 o 
   5  -4  10        1.54        2.31      1.78 o 
   6  -4  10        1.44        0.00      2.38 o 
  -8  -3  10        2.97        4.86      2.81 o 
  -7  -3  10        0.01        1.08      3.26 o 
  -6  -3  10        1.91        1.19      1.70 o 
  -5  -3  10        9.41       10.04      3.57 o 
  -4  -3  10      146.82      177.17     13.69 o 
  -3  -3  10       43.87       45.81      4.39 o 
  -2  -3  10        3.32        3.13      1.41 o 
  -1  -3  10        4.39        5.66      1.74 o 
   0  -3  10        1.49        0.95      1.82 o 
   1  -3  10       12.28        6.67      2.24 o 
   2  -3  10        9.64        5.57      2.30 o 
   3  -3  10        0.01        1.97      2.65 o 
   4  -3  10        0.89        2.96      2.37 o 
   6  -3  10        6.01        6.55      2.49 o 
  -8  -2  10        1.62        5.66      2.89 o 
  -7  -2  10        0.04        0.00      2.59 o 
  -6  -2  10        7.26        3.76      2.36 o 
  -5  -2  10       11.71       11.84      5.21 o 
  -4  -2  10       81.14       93.85     10.43 o 
  -3  -2  10       23.98       28.71      5.05 o 
  -2  -2  10        0.00        2.33      1.24 o 
  -1  -2  10        0.02        0.00      1.09 o 
   0  -2  10       19.30       19.22      3.70 o 
   1  -2  10        0.24        0.61      4.69 o 
   2  -2  10       34.17       26.19      9.25 o 
   3  -2  10       26.02       21.40      5.67 o 
   4  -2  10       17.52       20.65      4.45 o 
   5  -2  10       11.98        8.46      3.98 o 
   6  -2  10        1.34        0.87      3.27 o 
  -8  -1  10        0.65        1.06      1.63 o 
  -7  -1  10        1.90        0.00      2.77 o 
  -6  -1  10       12.49       10.72      3.40 o 
  -5  -1  10        0.16        3.38      2.03 o 
  -4  -1  10      374.72      401.42     35.67 o 
  -3  -1  10       24.78       22.49      2.43 o 
  -2  -1  10        0.71        0.65      0.89 o 
  -1  -1  10        0.89        0.00      1.12 o 
   0  -1  10       26.88       20.58      2.89 o 
   1  -1  10        2.46        0.19      1.96 o 
   2  -1  10       30.05       35.62      5.38 o 
   3  -1  10      124.36      134.72      6.97 o 
   4  -1  10        1.77        2.00      2.40 o 
   5  -1  10        0.78        4.16      4.07 o 
   6  -1  10        7.43        6.16      2.64 o 
  -8   0  10        2.35        5.98      2.20 o 
  -7   0  10        0.07        1.66      2.00 o 
  -6   0  10        8.33        8.69      2.30 o 
  -5   0  10       19.23       28.66      3.38 o 
  -4   0  10       70.64       58.52      5.95 o 
  -3   0  10        9.59        9.38      2.37 o 
  -2   0  10       16.49       14.83      2.95 o 
  -1   0  10        0.65        1.62      1.92 o 
   0   0  10        1.20        1.18      1.25 o 
   1   0  10       53.06       44.37      3.58 o 
   2   0  10       37.31       38.35      7.18 o 
   3   0  10       31.55       29.39      3.80 o 
   4   0  10        5.67        5.45      2.98 o 
   5   0  10        0.00        0.00      3.84 o 
   6   0  10        0.31        4.01      2.31 o 
  -8   1  10        4.58        9.74      3.16 o 
  -7   1  10        0.82        0.00      3.57 o 
  -6   1  10        3.16        3.25      2.23 o 
  -5   1  10       28.44       26.79      4.54 o 
  -4   1  10       33.68       41.95      4.21 o 
  -3   1  10        0.58        1.62      1.18 o 
  -2   1  10        0.93        1.13      1.42 o 
  -1   1  10        2.53        1.76      1.42 o 
   0   1  10       50.09       53.87      4.33 o 
   1   1  10        7.73       10.01      2.81 o 
   2   1  10        8.19        9.25      3.92 o 
   3   1  10       78.62       71.82      5.43 o 
   4   1  10        0.55        1.30      2.08 o 
   5   1  10        0.32        1.29      2.44 o 
   6   1  10        1.47        1.14      2.18 o 
  -8   2  10        4.26        6.89      2.59 o 
  -7   2  10       13.18       18.82      2.68 o 
  -6   2  10        3.66        6.41      2.54 o 
  -5   2  10       12.79       12.04      4.24 o 
  -4   2  10       34.62       29.85      3.26 o 
  -3   2  10       16.77       15.83      2.65 o 
  -2   2  10       36.44       32.48      2.94 o 
  -1   2  10       23.75       24.05      2.39 o 
   0   2  10        0.03        0.19      1.26 o 
   1   2  10      104.98      112.47      6.60 o 
   2   2  10        4.68        6.26      2.89 o 
   3   2  10        2.17        0.00      2.03 o 
   4   2  10        0.85        3.14      2.32 o 
   5   2  10        3.84        6.89      3.07 o 
  -8   3  10        2.29        3.93      2.20 o 
  -7   3  10        3.84        7.99      3.67 o 
  -6   3  10        1.07        0.00      2.11 o 
  -5   3  10       17.32       18.77      6.69 o 
  -4   3  10        2.90        2.28      3.79 o 
  -3   3  10       31.18       32.36      3.70 o 
  -2   3  10        0.04        1.84      1.58 o 
  -1   3  10        3.21        1.31      1.70 o 
   0   3  10       28.74       36.62      2.51 o 
   1   3  10        3.05        2.34      1.64 o 
   2   3  10        2.46        2.99      1.56 o 
   3   3  10        0.06        0.00      1.99 o 
   4   3  10        1.69        2.15      2.98 o 
   5   3  10        2.87        1.69      2.54 o 
  -8   4  10        5.62        6.29      2.68 o 
  -7   4  10        5.68        4.61      2.54 o 
  -6   4  10        0.05        3.89      6.57 o 
  -5   4  10        0.33        2.42      2.20 o 
  -4   4  10       22.51       19.19      3.88 o 
  -3   4  10      105.91      107.63      5.18 o 
  -2   4  10       54.90       68.49      3.64 o 
  -1   4  10        0.00        0.00      1.41 o 
   0   4  10        3.01        4.38      2.01 o 
   1   4  10        2.41        2.09      2.25 o 
   2   4  10        7.95        7.84      2.35 o 
   3   4  10        1.77        2.17      2.91 o 
   4   4  10        0.64        1.02      2.39 o 
   5   4  10       13.33       12.59      3.20 o 
  -7   5  10        5.16        2.85      2.50 o 
  -6   5  10       14.60       11.78      2.50 o 
  -5   5  10        1.43        1.82      1.92 o 
  -4   5  10        2.56        3.15      1.23 o 
  -3   5  10       11.46        8.61      2.08 o 
  -2   5  10       10.42       10.28      3.72 o 
  -1   5  10        0.07        2.59      1.75 o 
   0   5  10        0.72        0.00      1.34 o 
   1   5  10        1.25        0.08      1.54 o 
   2   5  10        6.55        3.07      1.44 o 
   3   5  10        0.67        0.58      1.84 o 
  -7   6  10        0.01        0.00      1.54 o 
  -6   6  10       11.33        6.95      2.23 o 
  -5   6  10       12.08        9.98      1.70 o 
  -4   6  10        1.46        1.50      1.44 o 
  -3   6  10        6.86        5.86      2.55 o 
  -2   6  10        0.01        0.86      1.25 o 
  -1   6  10        1.88        2.81      1.54 o 
   0   6  10        0.91        1.73      1.56 o 
   1   6  10        0.43        1.13      1.96 o 
   2   6  10        0.13        1.74      1.46 o 
   3   6  10        1.67        8.93      4.82 o 
  -6   7  10        0.04        5.53      3.95 o 
  -5   7  10        0.84        5.41      5.04 o 
  -4   7  10        2.71        6.11      2.73 o 
  -3   7  10        1.14        0.12      1.97 o 
  -2   7  10        0.06        1.94      2.22 o 
  -1   7  10        1.08        1.00      2.37 o 
   0   7  10       10.80        9.06      3.58 o 
   1   7  10        0.23        4.24      2.55 o 
   2   7  10        0.01        0.00      1.70 o 
  -4   8  10        8.41       11.46      3.87 o 
  -3   8  10        0.09        2.59      2.23 o 
  -2   8  10        1.10        1.57      3.22 o 
  -1   8  10       18.34       16.93      3.12 o 
   0   8  10        3.47        4.73      2.72 o 
  -3  -9  11        0.20        0.75      1.87 o 
  -2  -9  11       19.29       21.54      7.47 o 
  -1  -9  11        6.19        9.14      2.76 o 
   0  -9  11        1.47        1.71      1.96 o 
   1  -9  11        0.68        4.04      2.05 o 
   2  -9  11        0.05        1.31      1.51 o 
  -4  -8  11        4.32        6.25      2.68 o 
  -3  -8  11        6.71        4.86      2.20 o 
  -2  -8  11        0.04        0.79      1.36 o 
  -1  -8  11        0.66        2.51      1.60 o 
   0  -8  11        5.73        9.07      2.76 o 
   1  -8  11        0.96        0.00      2.09 o 
   2  -8  11        1.69        3.52      2.50 o 
   3  -8  11        3.27        2.34      1.33 o 
  -5  -7  11        2.06        4.74      2.10 o 
  -4  -7  11        3.86        5.90      3.55 o 
  -3  -7  11       33.18       33.93      3.36 o 
  -2  -7  11       93.88      116.41      6.16 o 
  -1  -7  11       46.74       58.98      8.21 o 
   0  -7  11        0.13        2.04      1.91 o 
   1  -7  11        3.16        3.37      2.03 o 
   2  -7  11        2.67        7.04      3.06 o 
   3  -7  11        7.87       10.26      2.34 o 
   4  -7  11        0.00        0.58      1.85 o 
  -6  -6  11        7.54       16.00      6.67 o 
  -5  -6  11       14.70       17.84      2.66 o 
  -4  -6  11        1.10        5.13      2.78 o 
  -3  -6  11       39.41       46.79      5.73 o 
  -2  -6  11        0.91        3.17      1.17 o 
  -1  -6  11        2.89        1.61      1.29 o 
   0  -6  11        3.08        4.38      1.94 o 
   1  -6  11        0.35        0.56      1.70 o 
   2  -6  11        1.01        2.13      3.16 o 
   3  -6  11        0.65        4.05      2.88 o 
   4  -6  11        0.00        3.11      2.00 o 
   5  -6  11        0.34        2.16      2.80 o 
  -7  -5  11        0.15        0.31      2.98 o 
  -6  -5  11        0.57        1.54      3.01 o 
  -5  -5  11        0.89        2.17      2.03 o 
  -4  -5  11        0.79        0.00      2.40 o 
  -3  -5  11       78.10      102.16     10.79 o 
  -2  -5  11        3.24        5.66      2.40 o 
  -1  -5  11       17.32       22.56      3.29 o 
   0  -5  11        0.17        1.24      2.21 o 
   1  -5  11       12.14       18.09      4.23 o 
   2  -5  11        3.10        4.17      2.39 o 
   3  -5  11        1.64        3.35      2.57 o 
   4  -5  11        3.72        4.10      2.51 o 
   5  -5  11        6.97       11.45      2.69 o 
  -7  -4  11        1.44        1.62      2.55 o 
  -6  -4  11        0.91        0.00      1.98 o 
  -5  -4  11        2.84        4.60      2.30 o 
  -4  -4  11        0.10        0.12      2.04 o 
  -3  -4  11      351.30      426.59     26.31 o 
  -2  -4  11        9.83       13.52      3.47 o 
  -1  -4  11       18.09       16.31      3.37 o 
   0  -4  11        0.30        0.85      3.95 o 
   1  -4  11       46.99       53.30      5.38 o 
   2  -4  11       17.79       22.99      4.20 o 
   3  -4  11        7.22        9.29      3.88 o 
   4  -4  11       27.19       40.24      6.23 o 
   5  -4  11        0.00        4.86      2.51 o 
  -7  -3  11        5.64        9.02      3.53 o 
  -6  -3  11        0.83        5.57      2.70 o 
  -5  -3  11        0.04        0.27      3.65 o 
  -4  -3  11        0.99        0.00      2.20 o 
  -3  -3  11       19.17       21.41      2.69 o 
  -2  -3  11        0.01        0.00      1.15 o 
  -1  -3  11        1.63        2.63      1.58 o 
   0  -3  11       25.22       23.52      8.52 o 
   1  -3  11        0.00        1.35      1.67 o 
   2  -3  11       24.03       23.33      5.26 o 
   3  -3  11       42.82       35.86     11.84 o 
   4  -3  11        4.37        2.41      1.86 o 
   5  -3  11        4.89        4.94      2.43 o 
  -8  -2  11        2.00        1.49      4.56 o 
  -7  -2  11        0.05        0.00      2.00 o 
  -6  -2  11       11.56       26.96      5.52 o 
  -5  -2  11        3.10        6.90      4.13 o 
  -4  -2  11       31.58       34.18      5.02 o 
  -3  -2  11       20.86       16.86      3.59 o 
  -2  -2  11        3.61        3.18      1.55 o 
  -1  -2  11        0.98        4.87      1.63 o 
   0  -2  11        1.18        0.00      1.97 o 
   1  -2  11       12.55       16.07      4.21 o 
   2  -2  11        0.01        1.80      1.50 o 
   3  -2  11        9.71       10.23      3.44 o 
   4  -2  11       30.21       37.85      4.95 o 
   5  -2  11        0.30        0.75      2.80 o 
  -8  -1  11        9.20       12.28      3.65 o 
  -7  -1  11        0.67        2.68      2.21 o 
  -6  -1  11        1.10        0.03      4.60 o 
  -5  -1  11        4.17        3.89      2.08 o 
  -4  -1  11        0.13        0.00      2.03 o 
  -3  -1  11        9.83        8.14      3.22 o 
  -2  -1  11        1.61        1.84      1.17 o 
  -1  -1  11       24.28       20.67      2.70 o 
   0  -1  11        0.24        1.30      1.22 o 
   1  -1  11        2.52        3.02      2.50 o 
   2  -1  11       19.07       25.88      4.07 o 
   3  -1  11        0.28        2.22      1.73 o 
   4  -1  11        5.71        7.08      2.64 o 
   5  -1  11        3.86        1.68      2.41 o 
  -8   0  11        5.41        7.64      6.24 o 
  -7   0  11        0.05        3.05      2.39 o 
  -6   0  11       16.79       14.96      2.90 o 
  -5   0  11        0.21        0.30      2.12 o 
  -4   0  11        0.76        2.02      2.05 o 
  -3   0  11        1.16        3.09      1.59 o 
  -2   0  11       19.53       14.83      2.65 o 
  -1   0  11        1.26        2.85      1.91 o 
   0   0  11        8.86        9.91      2.44 o 
   1   0  11       44.15       45.60      4.01 o 
   2   0  11        0.07        1.46      2.29 o 
   3   0  11       65.64       57.32      7.25 o 
   4   0  11        1.05        0.00      2.35 o 
   5   0  11        6.22        8.72      3.27 o 
  -8   1  11        2.34        2.66      1.65 o 
  -7   1  11        0.01        1.02      1.42 o 
  -6   1  11        1.67       10.77      2.71 o 
  -5   1  11        0.61        0.08      1.63 o 
  -4   1  11       12.60       11.64      4.07 o 
  -3   1  11        0.14        1.11      1.71 o 
  -2   1  11       32.72       28.90      3.70 o 
  -1   1  11       32.73       30.07      2.24 o 
   0   1  11       28.17       29.84      3.59 o 
   1   1  11        5.27        2.69      3.30 o 
   2   1  11       27.75       24.87      4.16 o 
   3   1  11        6.88        6.67      2.80 o 
   4   1  11        0.35        1.83      2.48 o 
   5   1  11        0.01        1.10      3.43 o 
  -8   2  11        7.43       10.13      3.46 o 
  -7   2  11        2.82        5.98      2.59 o 
  -6   2  11        2.27        3.77      2.24 o 
  -5   2  11        0.35        0.00      1.54 o 
  -4   2  11        0.01        0.94      3.02 o 
  -3   2  11        0.48        0.00      1.37 o 
  -2   2  11       52.46       48.69      6.40 o 
  -1   2  11        3.94        4.38      1.93 o 
   0   2  11        1.06        3.63      1.79 o 
   1   2  11       25.01       26.92      4.57 o 
   2   2  11        2.60        0.00      2.00 o 
   3   2  11        1.28        1.75      2.48 o 
   4   2  11        0.15        0.00      2.19 o 
   5   2  11        0.43        1.19      3.21 o 
  -7   3  11        0.82        1.82      2.30 o 
  -6   3  11        0.84        2.35      2.12 o 
  -5   3  11       13.80        9.09      3.42 o 
  -4   3  11        4.19        4.97      1.62 o 
  -3   3  11        0.49        1.92      1.63 o 
  -2   3  11       22.35       21.00      3.22 o 
  -1   3  11       12.29       13.91      4.49 o 
   0   3  11       22.61       21.89      2.86 o 
   1   3  11        1.91        3.59      1.37 o 
   2   3  11        2.20        0.99      1.98 o 
   3   3  11        1.46        2.61      2.14 o 
   4   3  11        7.22        9.36      3.33 o 
  -7   4  11        0.62        3.40      3.26 o 
  -6   4  11        0.06        4.09      2.70 o 
  -5   4  11       13.91       19.75      5.94 o 
  -4   4  11       15.68       18.92      2.98 o 
  -3   4  11       37.26       34.28      3.77 o 
  -2   4  11        1.15        1.38      1.59 o 
  -1   4  11        4.47        5.51      2.48 o 
   0   4  11       17.60       18.74      3.73 o 
   1   4  11       10.24       10.01      2.79 o 
   2   4  11        0.16        0.00      1.95 o 
   3   4  11        1.27        3.11      2.18 o 
  -6   5  11        2.66        3.96      2.58 o 
  -5   5  11        0.00        0.88      1.75 o 
  -4   5  11        2.79        2.90      1.72 o 
  -3   5  11        2.06        1.68      1.57 o 
  -2   5  11        7.33        6.50      2.12 o 
  -1   5  11        0.12        2.02      1.60 o 
   0   5  11        0.01        1.20      1.47 o 
   1   5  11        0.15        1.59      1.34 o 
   2   5  11        8.54        3.61      2.06 o 
   3   5  11        1.84        5.72      3.95 o 
  -6   6  11        0.55        4.28      2.58 o 
  -5   6  11        0.69        1.91      1.15 o 
  -4   6  11        0.01        0.00      1.47 o 
  -3   6  11        8.78        5.26      1.64 o 
  -2   6  11        8.62       10.54      3.02 o 
  -1   6  11        4.36        8.22      3.02 o 
   0   6  11        2.78        2.14      2.23 o 
   1   6  11        1.92        4.66      2.48 o 
   2   6  11        0.14        5.70      5.01 o 
  -4   7  11        5.34        5.46      3.05 o 
  -3   7  11        0.38        0.26      2.12 o 
  -2   7  11        2.31        3.15      2.20 o 
  -1   7  11        2.92        3.83      5.11 o 
   0   7  11        0.01        0.62      2.01 o 
  -3  -8  12        0.32        0.35      1.98 o 
  -2  -8  12       25.47       13.66      6.14 o 
  -1  -8  12        1.67        1.73      1.94 o 
   0  -8  12        3.60        3.38      3.01 o 
   1  -8  12        0.19        0.00      1.96 o 
   2  -8  12       10.82       11.01      3.13 o 
  -4  -7  12        1.95        2.03      2.27 o 
  -3  -7  12       18.28       15.96      4.38 o 
  -2  -7  12       28.05       27.38      3.73 o 
  -1  -7  12        0.97        0.92      1.36 o 
   0  -7  12        1.35        3.00      2.16 o 
   1  -7  12        6.97        6.77      2.24 o 
   2  -7  12        0.11        0.17      1.32 o 
   3  -7  12        0.64        0.00      3.13 o 
  -5  -6  12        4.33        1.09      2.12 o 
  -4  -6  12       32.18       48.85      4.91 o 
  -3  -6  12       31.52       39.97      3.57 o 
  -2  -6  12       10.06       10.95      1.66 o 
  -1  -6  12       11.95       12.22      3.80 o 
   0  -6  12        2.97        1.58      1.90 o 
   1  -6  12        0.95       26.61     14.12 o 
   2  -6  12        1.22        3.46      2.37 o 
   3  -6  12        0.18        3.75      1.94 o 
  -6  -5  12        5.34       13.00      3.63 o 
  -5  -5  12       10.91       10.36      2.13 o 
  -4  -5  12        1.49        0.00      1.97 o 
  -3  -5  12        0.03        1.18      1.90 o 
  -2  -5  12        2.01        1.94      1.37 o 
  -1  -5  12        1.28        3.13      1.75 o 
   0  -5  12        7.96       10.37      2.53 o 
   1  -5  12        6.48        9.89      2.52 o 
   2  -5  12        0.08        0.63      4.02 o 
   3  -5  12        0.01        2.36      2.07 o 
   4  -5  12        1.95        1.14      2.21 o 
  -6  -4  12        2.14        4.53      2.23 o 
  -5  -4  12        2.33        4.39      2.48 o 
  -4  -4  12        1.06        2.36      1.84 o 
  -3  -4  12        2.17        0.19      2.00 o 
  -2  -4  12        0.08        1.43      1.15 o 
  -1  -4  12        3.82        3.44      1.48 o 
   0  -4  12        0.32        0.76      2.08 o 
   1  -4  12        6.07        7.55      3.09 o 
   2  -4  12        0.88        3.05      2.03 o 
   3  -4  12        6.24        6.83      2.77 o 
   4  -4  12       11.81       14.08      2.97 o 
  -7  -3  12        3.08       10.27      7.59 o 
  -6  -3  12        0.23        3.06      2.27 o 
  -5  -3  12        7.72        7.31      2.72 o 
  -4  -3  12        2.77        1.25      1.76 o 
  -3  -3  12       27.74       20.79      3.12 o 
  -2  -3  12        4.51        3.63      1.66 o 
  -1  -3  12        2.45        3.87      1.52 o 
   0  -3  12        1.87        2.08      2.11 o 
   1  -3  12        2.75        3.14      1.88 o 
   2  -3  12        0.65        3.00      1.79 o 
   3  -3  12        0.56        0.72      2.29 o 
   4  -3  12       36.81       41.24      7.96 o 
  -7  -2  12        1.05        0.80      3.03 o 
  -6  -2  12        1.95       14.34      4.55 o 
  -5  -2  12        6.75        3.45      2.30 o 
  -4  -2  12        2.60        2.19      1.81 o 
  -3  -2  12        2.98        7.75      5.29 o 
  -2  -2  12        5.28        5.13      2.42 o 
  -1  -2  12        6.96        3.39      1.61 o 
   0  -2  12        0.83        0.93      1.42 o 
   1  -2  12        2.27        3.70      1.31 o 
   2  -2  12        2.60        4.61      2.15 o 
   3  -2  12        1.26        1.32      2.36 o 
   4  -2  12        2.61        2.81      2.12 o 
  -7  -1  12        0.15        2.38      1.91 o 
  -6  -1  12        1.06        3.61      2.67 o 
  -5  -1  12        0.13        0.20      2.28 o 
  -4  -1  12        0.15        1.98      1.45 o 
  -3  -1  12        0.49        1.19      3.37 o 
  -2  -1  12        0.77        0.92      1.44 o 
  -1  -1  12       16.33       22.12      2.98 o 
   0  -1  12        0.57        2.63      1.83 o 
   1  -1  12        3.07        6.45      2.86 o 
   2  -1  12        0.37        3.46      2.26 o 
   3  -1  12        5.47        3.29      2.43 o 
   4  -1  12        4.10        6.56      3.18 o 
  -7   0  12        0.61        1.95      4.51 o 
  -6   0  12       11.12       10.59      4.31 o 
  -5   0  12        0.53        0.00      2.08 o 
  -4   0  12        4.58        6.18      3.16 o 
  -3   0  12        0.24        1.95      1.23 o 
  -2   0  12       39.78       36.05      3.95 o 
  -1   0  12      141.42      129.41     15.73 o 
   0   0  12        1.77        4.26      2.42 o 
   1   0  12        0.63        2.54      3.87 o 
   2   0  12        2.95        1.91      2.14 o 
   3   0  12       11.48        4.29      4.55 o 
   4   0  12        4.34        4.56      2.65 o 
  -7   1  12        0.24        4.65      2.41 o 
  -6   1  12        2.75        2.84      2.20 o 
  -5   1  12        0.16        0.00      1.23 o 
  -4   1  12       12.35       16.15      4.07 o 
  -3   1  12        3.17        6.07      2.20 o 
  -2   1  12       35.67       28.39      3.03 o 
  -1   1  12       12.91       10.37      3.16 o 
   0   1  12       39.15       35.88      4.83 o 
   1   1  12        0.21        0.15      2.00 o 
   2   1  12        1.91        3.78      3.57 o 
   3   1  12        3.46        8.03      2.96 o 
   4   1  12        6.09        6.91      2.82 o 
  -7   2  12        3.69        3.05      2.51 o 
  -6   2  12        5.49        5.34      2.64 o 
  -5   2  12        0.42        3.45      2.06 o 
  -4   2  12        2.96        2.71      1.90 o 
  -3   2  12        4.15        1.71      1.43 o 
  -2   2  12       54.02       46.82      5.50 o 
  -1   2  12       60.46       66.49      6.25 o 
   0   2  12        3.89        1.95      1.99 o 
   1   2  12        8.68        4.53      2.61 o 
   2   2  12        0.80        3.94      2.94 o 
   3   2  12        0.92        0.00      2.06 o 
  -6   3  12        3.68        9.02      2.55 o 
  -5   3  12        2.64        0.44      3.08 o 
  -4   3  12       12.40       11.99      2.36 o 
  -3   3  12       20.10       21.60      4.03 o 
  -2   3  12       59.88       59.97     19.36 o 
  -1   3  12       18.27       12.53      2.40 o 
   0   3  12       11.55       11.85      2.06 o 
   1   3  12        4.75        7.19      3.26 o 
   2   3  12        0.16        0.00      2.14 o 
   3   3  12        0.26        1.37      2.14 o 
  -6   4  12        2.73        0.00      3.95 o 
  -5   4  12        5.65        7.84      2.60 o 
  -4   4  12        0.26        1.56      2.16 o 
  -3   4  12        1.57        0.00      1.76 o 
  -2   4  12       33.56       38.39      3.98 o 
  -1   4  12        8.31        8.06      2.35 o 
   0   4  12        0.57        1.21      1.39 o 
   1   4  12        0.17        1.64      2.05 o 
   2   4  12        0.40        3.55      3.22 o 
  -5   5  12        1.14        1.16      1.21 o 
  -4   5  12        1.27        1.00      3.74 o 
  -3   5  12        0.31        1.23      1.62 o 
  -2   5  12        1.23        0.00      1.38 o 
  -1   5  12        9.89       10.36      3.79 o 
   0   5  12        0.07        1.78      1.50 o 
   1   5  12        0.12        1.21      3.18 o 
  -3   6  12        0.02        1.76      3.06 o 
  -2   6  12        0.73        3.23      2.25 o 
  -1   6  12        0.18        0.00      1.88 o 
  -2  -7  13        5.59        8.90      4.27 o 
  -1  -7  13        3.71        2.45      3.18 o 
   0  -7  13        0.85        0.77      1.81 o 
  -3  -6  13        0.28        0.80      1.97 o 
  -2  -6  13       10.23        7.67      4.44 o 
  -1  -6  13        0.93        1.04      1.66 o 
   0  -6  13        2.59        4.77      2.14 o 
   1  -6  13        5.75        5.80      2.97 o 
   2  -6  13        2.02        5.14      4.42 o 
  -4  -5  13        1.44        5.34      2.52 o 
  -3  -5  13        0.67        0.86      1.85 o 
  -2  -5  13        5.00        3.01      4.04 o 
  -1  -5  13        8.02        5.57      3.75 o 
   0  -5  13       14.19       13.61      2.26 o 
   1  -5  13        4.15        3.45      1.76 o 
   2  -5  13        2.84        2.87      2.43 o 
  -5  -4  13        0.04        4.66      3.26 o 
  -4  -4  13        0.77        1.37      2.36 o 
  -3  -4  13        0.23        5.86      8.73 o 
  -2  -4  13        2.40        0.99      3.58 o 
  -1  -4  13        6.76        3.89      3.23 o 
   0  -4  13        3.30        2.53      1.83 o 
   1  -4  13        2.35        0.00      3.25 o 
   2  -4  13        6.67       10.31      3.11 o 
   3  -4  13        0.62        0.69      2.33 o 
  -5  -3  13        1.74        1.59      2.02 o 
  -4  -3  13        1.10        0.21      2.06 o 
  -3  -3  13        2.26        4.75      3.05 o 
  -2  -3  13        0.35        0.00      2.74 o 
  -1  -3  13        3.91        3.78      2.12 o 
   0  -3  13       26.86       20.60      5.64 o 
   1  -3  13        3.29        0.00      2.41 o 
   2  -3  13        0.01        0.00      2.15 o 
   3  -3  13        1.67        1.03      1.61 o 
  -6  -2  13        0.80        2.57      2.20 o 
  -5  -2  13        0.83        3.84      1.86 o 
  -4  -2  13        4.07        8.74      2.52 o 
  -3  -2  13        0.36        1.04      1.81 o 
  -2  -2  13        2.01        1.53      1.30 o 
  -1  -2  13        9.19        9.38      1.88 o 
   0  -2  13        0.06        1.43      1.64 o 
   1  -2  13        0.14        0.00      3.05 o 
   2  -2  13        0.59        2.47      2.34 o 
   3  -2  13        3.81        6.63      2.59 o 
  -6  -1  13        0.84        0.38      2.37 o 
  -5  -1  13        0.47        0.00      2.05 o 
  -4  -1  13        0.28        0.00      1.83 o 
  -3  -1  13        7.12        9.59      2.97 o 
  -2  -1  13        0.00        2.76      1.54 o 
  -1  -1  13       12.12       12.64      2.08 o 
   0  -1  13       11.25       14.38      2.61 o 
   1  -1  13        1.57        1.87      3.84 o 
   2  -1  13        0.00        3.21      2.32 o 
   3  -1  13        0.51        1.89      1.77 o 
  -6   0  13        5.07        3.35      3.93 o 
  -5   0  13        0.82        2.81      2.60 o 
  -4   0  13        0.20        2.45      2.87 o 
  -3   0  13       18.96       26.13      3.16 o 
  -2   0  13        1.08        2.89      1.60 o 
  -1   0  13       12.85        6.71      1.98 o 
   0   0  13        3.32        1.15      2.98 o 
   1   0  13        2.41        6.49      2.42 o 
   2   0  13       10.60       14.94      2.83 o 
   3   0  13        1.47        1.86      1.66 o 
  -6   1  13       21.41       18.50      5.54 o 
  -5   1  13        0.47        3.64      2.02 o 
  -4   1  13        0.93        2.82      2.42 o 
  -3   1  13       17.27       13.76      5.01 o 
  -2   1  13       19.10       17.55      4.29 o 
  -1   1  13        3.67        1.97      3.53 o 
   0   1  13        4.25        3.76      2.90 o 
   1   1  13        0.10        5.28      3.20 o 
   2   1  13        5.99        5.68      2.60 o 
  -5   2  13        0.22        1.51      4.51 o 
  -4   2  13       11.28       13.45      6.80 o 
  -3   2  13        9.55       11.11      2.16 o 
  -2   2  13        0.77        1.20      1.62 o 
  -1   2  13        9.44        7.99      2.23 o 
   0   2  13        1.72        4.13      2.61 o 
   1   2  13        0.19        1.67      2.13 o 
   2   2  13        0.07        0.00      2.57 o 
  -5   3  13        0.18        0.24      2.82 o 
  -4   3  13        5.84        6.83      2.74 o 
  -3   3  13        3.96        3.68      2.46 o 
  -2   3  13        4.65        5.81      1.74 o 
  -1   3  13        0.03        0.31      1.89 o 
   0   3  13        0.48        0.70      2.30 o 
   1   3  13        2.95        2.07      2.19 o 
  -4   4  13        7.31        2.59      2.10 o 
  -3   4  13        1.73        0.22      1.92 o 
  -2   4  13        2.09        3.49      1.76 o 
  -1   4  13       11.54        7.45      2.59 o 
   0   4  13        0.26        1.89      2.58 o 
  -1  -5  14        7.81        7.34      4.15 o 
  -3  -4  14        2.01        1.26      3.85 o 
  -2  -4  14        1.58        6.58      4.69 o 
  -1  -4  14        1.05        3.59      2.08 o 
   0  -4  14        1.09        0.40      1.87 o 
  -4  -3  14        1.25        8.80      3.89 o 
  -3  -3  14        0.00        2.19      4.20 o 
  -2  -3  14        1.28        0.62      4.02 o 
  -1  -3  14        4.79        0.00      2.14 o 
   0  -3  14        1.41        1.10      1.40 o 
   1  -3  14        0.48        0.17      2.09 o 
  -4  -2  14        1.70        0.00      3.00 o 
  -3  -2  14        2.86        1.00      3.38 o 
  -2  -2  14        1.56        0.00      3.00 o 
  -1  -2  14        5.00        1.68      2.50 o 
   0  -2  14        2.73        5.07      2.31 o 
   1  -2  14        0.76        0.00      2.35 o 
  -4  -1  14       10.66        6.14      3.84 o 
  -3  -1  14        0.30        1.43      1.81 o 
  -2  -1  14        4.46        2.36      4.31 o 
  -1  -1  14       11.25       12.33      3.84 o 
   0  -1  14        1.63        1.10      1.96 o 
   1  -1  14        0.16        2.36      1.92 o 
  -4   0  14        0.00        0.24      1.90 o 
  -3   0  14        4.97        0.59      1.78 o 
  -2   0  14        0.06        1.48      3.64 o 
  -1   0  14        8.84       14.81      5.12 o 
   0   0  14        8.82        9.38      4.08 o 
   1   0  14        0.31        0.00      2.56 o 
  -4   1  14        2.20        0.27      2.32 o 
  -3   1  14        0.00        0.00      3.49 o 
  -2   1  14        0.26        8.38      4.24 o 
  -1   1  14        1.26        2.65      2.12 o 
   0   1  14        5.68        6.20      3.08 o 
  -3   2  14        0.01        4.11      2.59 o 
  -2   2  14        2.52        4.02      4.13 o 
  -1   2  14        0.12        3.78      2.09 o 
                                                 
